# Supplementary material for: Comprehensive characterization of the prostate tumor microenvironment identifies CXCR4/CXCL12 crosstalk as a novel antiangiogenic therapeutic target in prostate cancer
Source: Mol Cancer. 2022 Jun 18;21:132. doi: 10.1186/s12943-022-01597-7 (PMC9206324; doi:10.1186/s12943-022-01597-7)
Supplement: Supplementary file 6 — Additional file 6: S1. Key resources. [file 12943_2022_1597_MOESM6_ESM.xlsx]

## Sheet: Tabelle1
Table S1. Reagents and resources used in the study
REAGENT or RESOURCE	SOURCE	IDENTIFIER
Antibodies
anti-CD31 (IF)	Dako	M0823
anti-SDF1 (IF)	Abcam	ab9797
anti-VDR (IF)	Abcam	ab3508
anti-VE-Cadherin (IF)	Abcam	ab33168
anti-AMACR (IHC)	Dako	M361601-2
anti-Autotaxin (IHC)	Phoenix Pharmaceuticals	H-008-29
anti-AR (IHC)	Roche	SP107
anti-CD31 (IHC)	Sigma-Aldrich	131M9
anti-CXCL12 (IHC)	Thermo Fisher Scientific	03999-5L
anti-FBLN5 (IHC)	Sigma-Aldrich	HPA000848
anti-INSRß (IHC)	Cell Signaling	#23413
anti-p63 (IHC)	Roche	5867061001
anti-PLAC9 (IHC)	Novus Biologicals	NBP1-86202
anti-PTGIR (IHC)	Sigma-Aldrich	WH0005739M1
anti-VDR (IHC)	Sigma-Aldrich	WH0007421M2
anti-CD31 (IHC, xenograft model)	Cell Signaling	D8V9E
anti-CD31 (FACS)	BD Biosciences	303106
anti-CD45 (FACS)	BD Biosciences	560367
anti-CD326 (FACS)	Miltenyi Biotec	130-113-263
anti-CD90 (FACS)	BioLegend	328114
Commercial assays and reagents
3H-thymidine	Hanke Laboratory Products	N/A
EZ4U Cell Proliferation and Cytotoxicity Assay	Biomedica	BI-5000
Scintillation Cocktail	PerkinElmer	6013621
CD31 MicroBead Kit	Miltenyi Biotec	130-091-935
Collagenase	Sigma-Aldrich	C9263
Dispase II	Gibco	17105041
DMEM - high glucose	Sigma-Aldrich	D6171
DNase	Sigma-Aldrich	D4527
Endothelial growth medium (ECM)	PELOBiotech	PB-BH-100-9806
Gelatine	Sigma-Aldrich	G9391
HyClone™ fetal bovine serum	GE Healthcare Life Sciences	SH30070.03
Ion PI Hi-Q Templating OT2 200 Kit	Ion Torrent / Thermo Fisher Austria	A26434
Ion PI™ Chip Kit v3	Ion Torrent / Thermo Fisher Austria	A26771
Quant-iT™ RNA Assay Kit	Thermo Fisher Austria	Q32852
Qubit® dsDNA HS Assay Kit	Thermo Fisher Austria	Q32851
Bioanalyzer RNA 6000 Pico Kit	Agilent	5067-1513
Bioanalyzer High Sensitivity DNA Analysis	Agilent	5067-4626
Ion PI™ Hi-Q™ Sequencing 200 Kit	Ion Torrent	A26433
L-glutamine-penicillin-streptomycin	Sigma-Aldrich	G6784
Qiagen RNeasy MinElute kit	Qiagen	74204
QuantSeq 3’-mRNA library prep kit	Lexogen Gmbh, Vienna, Austria	SKU: 012.24A
Supplement kit for ECM	PELOBiotech	PB-SH-100-2199
TRIzol™ Reagent	Invitrogen	15596026
ultraView Universal DAB Detection Kit	Ventana Medical System	760-500
Luna Universal One-Step RT-pPCR Kit	New England Biolabs	E3005E
Reagent kits for single cell RNA-seq
Chromium Next GEM Single Cell 3ʹ GEM, Library & Gel Bead Kit v3.1	10X Genomics	1000121
Chromium Next GEM Chip G Single Cell Kit	10X Genomics	1000120
Chromium Next GEM Single Cell 3’ Library Construction Kit v3.1 (for addititional libraries)	10X Genomics	1000157
Single Index Kit T Set A	10X Genomics	1000213
Software and algorithms
CellRanger (v3.1)	10X Genomics	https://support.10xgenomics.com/single-cell-gene-expression/software/pipelines/latest/installation
clusterProfiler (v3.6.0)	Yu et al., OMICS: A Journal of Integrative Biology. 2012	https://bioconductor.org/packages/release/bioc/html/clusterProfiler.html
edgeR (v.3.35.0)	Robinson et al., Bioinformatics, 2010	https://bioconductor.org/packages/release/bioc/html/edgeR.html
EndoDB database	Khan et al., Nucleic Acids Res., 2019	https://endotheliomics.shinyapps.io/endodb/
heatmaply (v1.3.0)	Galili et al., Bioinformatics, 2018	https://cran.r-project.org/web/packages/heatmaply/index.html
GSVA (v1.41.0)	Hänzelmannn et al., BMC Bioinformatics, 2013	https://github.com/rcastelo/GSVA
Htseq (v0.12.3)	Anders et al., Bioinformatics, 2015	https://github.com/htseq/htseq
ImageJ	NIH	https://imagej.nih.gov/ij/
limma (v3.49.0)	Ritchie et al., Nucleic Acids Res., 2015	https://bioconductor.org/packages/release/bioc/html/limma.html
maxstat (v0.7-25)	Hothorn et al., Computational Statistics & Data Analysis, 2003	https://cran.r-project.org/web/packages/maxstat/index.html
MSigDB (v5.2)	Subramanian, Tamayo et al., PNAS, 2005	https://www.gsea-msigdb.org/gsea/msigdb/index.jsp
MZmine (v2.53)	Pluskal et al., Bioinformatics, 2010	http://mzmine.github.io/
qvalue (v2.25.0)	Storey et al., Proc. Natl. Acad. Sci., 2003	https://bioconductor.org/packages/release/bioc/html/limma.html
Rtsne (v0.15)	Van Der Maaten, JMLR, 2014	https://github.com/jkrijthe/Rtsne
Seurat (v4.0.5)	Hao and Hao et al., Cell, 2021	https://satijalab.org/seurat/
STAR (v2.5.3a)	Dobin et al., Bioinformatics, 2013	https://github.com/alexdobin/STAR
UniApp platform (v0.0.2)	Unicle Biomedical Data Science	https://unicle.life
CellPhoneDB (v2.1.7)	Efremova et al., Nature Protocols, 2020	https://github.com/Teichlab/cellphonedb
lipidmaps	Fahy et al., Journal of Lipid Research, 2009	www.lipidmaps.org
