# Supplementary material for: Comprehensive characterization of the prostate tumor microenvironment identifies CXCR4/CXCL12 crosstalk as a novel antiangiogenic therapeutic target in prostate cancer
Source: Mol Cancer. 2022 Jun 18;21:132. doi: 10.1186/s12943-022-01597-7 (PMC9206324; doi:10.1186/s12943-022-01597-7)
Supplement: Supplementary file 7 — Additional file 7: S2. Patient characteristics. [file 12943_2022_1597_MOESM7_ESM.xlsx]

## Sheet: EC cultures
N=67
Summary of baseline patients characteristics used for EC culture and characterization.
PSA= prostate specific antigen
ISUP= International Society of Urological Pathology (ISUP) grading
pT stage= pathological tumor stage (organ confined (≤pT2c) vs. non-organ confined (≥pT3a))
N status= lymph node status (X= not assessed, 0= no lymph node metastases, 1= lymph node metastases)

## Sheet: Bulk RNA-seq
PAIRED SAMPLES:
Patient Case (#)	Age (yr)	PSA (ng/ml)	Prostate volume	ISUP biopsy	ISUP radical prostatectomy	pT stage	N status
#1	71	8	110	1	1	pT2c	x
#2	64	17	36	2	2	pT2c	0
#3	66	3.2	60	2	2	pT2b	0
#4	71	35	45	5	5	pT4	1
#5	60	6.2	25	2	2	pT2b	0
UNPAIRED SAMPLES:
Patient Case (#)	Age (yr)	PSA (ng/ml)	Prostate volume	ISUP biopsy	ISUP radical prostatectomy	pT stage	N status
#1	65	9.7	25	1	2	pT2b	x
#2	47	45	39	5	4	pT3b	1
#3	60	8.9	45	1	2	pT2c	x
#4	58	26.7	23	2	5	pT2b	1
#5	69	7.2	50	2	2	pT2b	0
#6	73	13.1	34	4	4	pT3b	0
#7	64	3.4	33	2	3	pT3a	1
#8	61	14	49	2	3	pT3a	0
#9	72	2.32	23	5	4	pT3b	0
Baseline characteristics of patients used for bulk RNA-seq.
PSA= prostate specific antigen
ISUP= International Society of Urological Pathology (ISUP) grading
pT stage= pathological tumor stage (organ confined (≤pT2c) vs. non-organ confined (≥pT3a))
N status= lymph node status (X= not assessed, 0= no lymph node metastases, 1= lymph node metastases)

## Sheet: scRNA-seq
Patient Case (#)	Age (yr)	PSA (ng/ml)	Prostate volume	ISUP biopsy	ISUP radical prostatectomy	pT stage	N status
#1	73	20	30	3	4	pT2c	0
#2	63	2.4	36	3	3	pT2a	0
#3	61	14	49	2	3	pT3a	0
#4	72	2.32	23	5	4	pT3b	0
Baseline characteristics of patients used for scRNA-seq.
PSA= prostate specific antigen
ISUP= International Society of Urological Pathology (ISUP) grading
pT stage= pathological tumor stage (organ confined (≤pT2c) vs. non-organ confined (≥pT3a))
N status= lymph node status (X= not assessed, 0= no lymph node metastases, 1= lymph node metastases)
