# Supplementary material for: Comprehensive characterization of the prostate tumor microenvironment identifies CXCR4/CXCL12 crosstalk as a novel antiangiogenic therapeutic target in prostate cancer
Source: Mol Cancer. 2022 Jun 18;21:132. doi: 10.1186/s12943-022-01597-7 (PMC9206324; doi:10.1186/s12943-022-01597-7)
Supplement: Supplementary file 8 — Additional file 8: S3. Bulk RNA-seq: differentially expressed genes between cultured TEC and NEC. [file 12943_2022_1597_MOESM8_ESM.xlsx]

## Sheet: bulk_RNAseq_DGEA
Feature	Log fold change	Average expression	Pvalue	Adjusted pvalue
PTGIR	2.4751	-0.707578	0.000112941	0.792504
PRDM8	2.42571	-1.30902	5.95e-05	0.792504
SCUBE3	2.41044	3.40908	0.0321306	0.982759
PLAC9	2.32813	0.358616	0.00373508	0.982759
SIX1	2.1333	2.13429	0.00519543	0.982759
PRRX2	2.10657	-1.25447	0.00825757	0.982759
CCDC171	2.09202	-1.03527	0.000230571	0.982759
TIAM1	2.03153	-0.646064	0.00582033	0.982759
LINC01812	2.00445	-1.38492	0.00112273	0.982759
WNT16	1.99012	-1.65112	0.013642	0.982759
HTR7	1.94734	-1.21322	0.00454013	0.982759
FIBCD1	1.93303	-1.6522	0.00993905	0.982759
KCNJ6	1.88848	-1.24039	0.0482578	0.982759
CTF1	1.86073	-0.610667	0.00475288	0.982759
CXCL12	1.84279	-0.267751	0.0162614	0.982759
PRR16	1.83464	0.505357	0.0146942	0.982759
VDR	1.81664	0.321076	0.000918763	0.982759
TMEM155	1.76818	-0.94749	0.0142209	0.982759
DNAJC22	1.76077	-1.81694	0.00332406	0.982759
SUSD2	1.74511	-0.794856	0.0413539	0.982759
NR4A1	1.73625	1.02011	0.0118555	0.982759
ZNF365	1.72641	-0.108904	0.0232427	0.982759
DIAPH2-AS1	1.71925	-1.45384	0.00763584	0.982759
DLX2	1.71003	-1.79124	0.00477606	0.982759
ZNF503-AS2	1.69884	-0.245461	0.00503551	0.982759
ISL2	1.68855	-2.1383	0.00317873	0.982759
IRX2	1.68468	-2.09281	0.0301461	0.982759
FAM174B	1.68107	2.84826	0.0204013	0.982759
LINC01473	1.67382	-1.18459	0.0040676	0.982759
TWIST1	1.66494	-1.46606	0.0173181	0.982759
FOXF2	1.66259	-1.66529	0.0253743	0.982759
ANK1	1.66198	-0.841151	0.0462911	0.982759
B3GNT9	1.63271	1.57236	0.00397539	0.982759
BMPR1A	1.62952	-0.888509	0.0340472	0.982759
NANOS1	1.62895	-0.4608	0.0116096	0.982759
TMEM100	1.61801	-2.41183	0.00694288	0.982759
C3orf18	1.61425	0.563819	0.022124	0.982759
GPRC5D-AS1	1.60674	0.585705	0.00997914	0.982759
PCSK9	1.60133	-0.844261	0.0343985	0.982759
TMEM147-AS1	1.59859	0.221663	0.00684296	0.982759
NPW	1.58953	-2.12297	0.000749631	0.982759
PNMA8A	1.58251	-1.31845	0.0355347	0.982759
TUB	1.57639	-2.04659	0.0129195	0.982759
RNU5E-3P	1.57577	-1.57706	0.0129586	0.982759
FOSB	1.57221	-1.64525	0.0102764	0.982759
S1PR5	1.56928	-2.2871	0.00873847	0.982759
CEP19	1.56169	0.0195525	0.0135057	0.982759
B3GNTL1P1	1.54379	-2.25382	0.00318287	0.982759
NNAT	1.52207	-2.16914	0.0214184	0.982759
ATP6V0E2-AS1	1.51779	-0.911462	0.0196258	0.982759
SLC12A8	1.51636	-1.26074	0.0437496	0.982759
RN7SKP292	1.5018	-2.29733	0.00303437	0.982759
POM121L9P	1.49846	-2.20544	0.0226686	0.982759
POMZP3	1.49474	0.209399	0.00511838	0.982759
XRCC2	1.49389	0.28276	0.0110645	0.982759
SLC2A10	1.48126	0.882077	0.0242352	0.982759
EYA4	1.46941	-2.2485	0.0282531	0.982759
GAPLINC	1.46651	2.20301	0.0101693	0.982759
ASS1	1.46276	-1.34679	0.0137109	0.982759
ANO3	1.46163	-2.69687	0.0102958	0.982759
SCG5	1.45657	0.244315	0.0488605	0.982759
CREG2	1.45238	-1.39799	0.0196771	0.982759
PYY2	1.4523	-1.68273	0.00565284	0.982759
BOLA3-AS1	1.43853	1.3749	0.0103208	0.982759
SNAI2	1.43231	3.17275	0.0496962	0.982759
CDR1	1.42608	-2.4309	0.0117523	0.982759
BBOF1	1.42145	0.483314	0.0130835	0.982759
HLA-DMA	1.41754	0.966366	0.0459511	0.982759
PMS2P10	1.41331	-1.74545	0.0386162	0.982759
WISP2	1.41025	-2.43939	0.0232516	0.982759
TMEM44-AS1	1.40611	-0.850935	0.00743769	0.982759
SMAD9-IT1	1.40535	-1.86672	0.01116	0.982759
CADM4	1.40358	-0.0386606	0.0240012	0.982759
GCKR	1.40106	-0.230062	0.0409982	0.982759
SMIM10L2A	1.39793	-1.06395	0.00332378	0.982759
BEST1	1.3947	-2.14494	0.0281035	0.982759
CAND2	1.39166	-1.5557	0.0155427	0.982759
ECM1	1.38512	0.896512	0.00746447	0.982759
FOXL1	1.37864	1.84955	0.0111477	0.982759
TMEM8B	1.35255	1.54921	0.0370833	0.982759
TPM3P9	1.34576	1.15246	0.0202979	0.982759
C5orf34	1.34543	0.47921	0.0126293	0.982759
SAMD11	1.3452	-2.71779	0.0317609	0.982759
CITED1	1.34423	-1.91401	0.0207005	0.982759
MT1X	1.34294	0.897066	0.0029774	0.982759
RAET1E-AS1	1.34077	-1.92481	0.0158292	0.982759
CCDC184	1.33816	-0.839357	0.0377437	0.982759
CDK20	1.33546	-1.62368	0.037407	0.982759
INPP4B	1.33116	1.47039	0.00787398	0.982759
SLC16A12	1.32956	-1.97273	0.0419069	0.982759
LAMA1	1.32379	-1.72723	0.0455172	0.982759
ZNF845	1.32377	1.13768	0.0184912	0.982759
UNC5B-AS1	1.32039	-1.2468	0.0194109	0.982759
ST20-AS1	1.31915	1.6449	0.017464	0.982759
CSRP2	1.31834	0.637148	0.0137794	0.982759
IGFBP1	1.31441	-1.95596	0.0361739	0.982759
AKR1B10	1.30961	-0.39841	0.044265	0.982759
HIST1H4H	1.30938	-0.131669	0.045885	0.982759
DZIP1	1.30848	2.06051	0.0222266	0.982759
KLF4	1.3064	2.76184	0.03179	0.982759
RNASE6	1.30095	-1.88993	0.0463694	0.982759
EVC	1.30021	0.875916	0.0184125	0.982759
SLC12A9-AS1	1.29903	-1.5321	0.0114642	0.982759
MKLN1-AS	1.29784	-1.87324	0.010255	0.982759
ZNF473	1.29382	1.32235	0.00999331	0.982759
OSTN-AS1	1.29182	-1.72121	0.0374649	0.982759
SLC13A3	1.2906	-2.341	0.0236828	0.982759
DOCK9-AS2	1.28851	-1.69389	0.0245666	0.982759
ZNRF3-AS1	1.28537	-2.22316	0.0202634	0.982759
PTCH1	1.27712	1.20035	0.0165398	0.982759
POPDC2	1.27244	-2.04613	0.015047	0.982759
PCOLCE2	1.26816	-1.77033	0.0375426	0.982759
LSM12	1.26698	-0.59697	0.0160735	0.982759
MBNL1-AS1	1.25996	1.65428	0.0366644	0.982759
FBXL19-AS1	1.25996	1.02013	0.0285546	0.982759
PLAC8L1	1.25771	-2.0001	0.0165398	0.982759
DNAJC27-AS1	1.25466	-0.0977289	0.0251709	0.982759
GADL1	1.25302	-1.80481	0.0183479	0.982759
CCDC30	1.25172	-1.51204	0.0412735	0.982759
RAET1E	1.25171	-0.909114	0.031626	0.982759
ZSCAN12	1.2517	0.0266745	0.0374266	0.982759
PHYHIP	1.25159	-2.0691	0.00497367	0.982759
LINC02256	1.24348	-1.2496	0.0307438	0.982759
NHLRC1	1.23979	0.24238	0.0350402	0.982759
NARS2	1.23643	1.41525	0.0277845	0.982759
ZNF222	1.23334	0.800773	0.0392933	0.982759
KCNAB2	1.22946	0.552211	0.0377615	0.982759
CLDN23	1.22705	-1.57914	0.0435258	0.982759
ATP6V1G2	1.22333	-1.6771	0.0138503	0.982759
CEP83	1.2214	1.85709	0.0458343	0.982759
C12orf66	1.21982	0.775312	0.0337126	0.982759
ZNF174	1.21552	1.54403	0.0211857	0.982759
DCAF4L1	1.21118	-0.613182	0.00995181	0.982759
PAK3	1.20495	-2.10638	0.00813058	0.982759
MRPS28	1.20485	1.24003	0.0240955	0.982759
MELTF	1.2048	1.94745	0.0495704	0.982759
SBDSP1	1.19969	0.93298	0.00186564	0.982759
CCDC125	1.19824	0.250511	0.026933	0.982759
GAS6-AS2	1.19325	-1.16177	0.02009	0.982759
DAW1	1.1931	-2.25864	0.0257973	0.982759
L3HYPDH	1.19261	4.06948	0.0341695	0.982759
SLC16A14	1.18807	-1.99408	0.0379902	0.982759
AGMO	1.17993	-2.25308	0.0379932	0.982759
DHRS13	1.17914	1.50685	0.0344209	0.982759
FZD2	1.17358	0.622925	0.0345315	0.982759
SUCLG2-AS1	1.17227	-1.39734	0.0299571	0.982759
MC1R	1.16937	-0.533837	0.0241372	0.982759
FAM102B	1.16626	-1.67837	0.0106209	0.982759
TMEM185A	1.16561	1.9737	0.0154751	0.982759
FAM120C	1.16446	2.42036	0.0210847	0.982759
APTR	1.16445	2.31501	0.0272177	0.982759
HSPE1P6	1.16173	-0.826588	0.00674955	0.982759
HCG27	1.158	-1.41673	0.0172386	0.982759
OSGEPL1-AS1	1.15726	-1.92313	0.0287158	0.982759
EIF2S2P5	1.15574	-1.41173	0.00239467	0.982759
HPX	1.15489	-1.33472	0.048657	0.982759
TOMM5	1.14928	0.327592	0.00435477	0.982759
BBS10	1.14365	1.59219	0.00619104	0.982759
TRIM14	1.14236	2.88	0.00531474	0.982759
DOK3	1.14076	1.87073	0.0208638	0.982759
FUT8	1.13832	1.95315	0.00755781	0.982759
MORN3	1.13553	0.257984	0.0360765	0.982759
CFL1P1	1.13521	-1.41892	0.0167911	0.982759
PRICKLE3	1.13431	-1.55477	0.0171568	0.982759
PHF7	1.13301	1.54997	0.00714698	0.982759
CAHM	1.1272	0.0925656	0.0416965	0.982759
RNU6-26P	1.12595	-2.18773	0.0315909	0.982759
FSIP1	1.12541	-0.959624	0.0147744	0.982759
TRMT44	1.12246	1.28209	0.0239017	0.982759
LINC01186	1.11823	-0.405005	0.0488482	0.982759
SGSM1	1.11783	-1.69803	0.0313808	0.982759
KCNE5	1.11418	-1.05866	0.0349341	0.982759
YPEL4	1.11096	-2.05944	0.0264516	0.982759
PDCD5P1	1.10931	0.0757895	0.00508646	0.982759
ZSCAN16-AS1	1.10286	4.24227	0.0414153	0.982759
ARL4D	1.09742	1.65611	0.0427807	0.982759
NPIPB4	1.09467	-2.05065	0.023272	0.982759
LINC00337	1.09375	-2.40851	0.0469968	0.982759
HOXA11	1.08959	1.22508	0.0479591	0.982759
LRIG1	1.0866	1.43605	0.0438158	0.982759
KLHL15	1.08614	1.79299	0.0457368	0.982759
PLEKHG4B	1.08393	-2.10872	0.0434164	0.982759
MEIG1	1.08373	-1.99349	0.0214175	0.982759
NR1D1	1.0837	1.05897	0.0442096	0.982759
PUS10	1.08138	1.79699	0.0341322	0.982759
NXPH4	1.07801	-2.27291	0.0232486	0.982759
EPM2A	1.07715	1.68426	0.0136298	0.982759
MYLK4	1.07662	-0.932897	0.0306955	0.982759
SPEF2	1.07437	-1.02607	0.0409875	0.982759
CXorf40B	1.07106	0.862949	0.0403872	0.982759
GBAP1	1.07078	-1.66878	0.0303293	0.982759
ZNF813	1.06908	0.614341	0.0310054	0.982759
ZNF546	1.06847	-0.735742	0.0450964	0.982759
APLF	1.06745	0.291356	0.0193337	0.982759
MORN1	1.06715	0.370943	0.00851489	0.982759
RWDD2B	1.06713	3.86791	0.0414422	0.982759
ZNF717	1.06642	2.16538	0.0151373	0.982759
DPCD	1.06556	3.93367	0.0483915	0.982759
SMIM10	1.06285	2.47373	0.037205	0.982759
DNAJC9-AS1	1.06272	-1.10089	0.0255983	0.982759
LOH12CR2	1.05875	-1.49291	0.0372692	0.982759
APLP1	1.05833	1.0061	0.0479199	0.982759
DNAJC12	1.05722	-1.34602	0.0351815	0.982759
LINC00324	1.05505	0.0903359	0.040666	0.982759
KCNQ5	1.05405	-2.54633	0.0279987	0.982759
SNORD13P3	1.05173	-2.75679	0.0373491	0.982759
ZNF211	1.05156	2.34334	0.00967458	0.982759
IPO5P1	1.04716	0.214271	0.0448293	0.982759
PART1	1.04518	-3.01112	0.0311682	0.982759
SCARNA18B	1.04507	-1.46791	0.0390753	0.982759
MPV17L2	1.04149	3.29191	0.0218639	0.982759
PIGO	1.03004	2.63901	0.0380838	0.982759
SLC9B1	1.02502	-2.04188	0.0484148	0.982759
BACE1-AS	1.01559	1.31972	0.0418935	0.982759
NOP14-AS1	1.0142	0.651322	0.0421541	0.982759
RNU6-826P	1.00984	-2.60733	0.0497323	0.982759
RPL31P61	1.00904	-0.941778	0.026737	0.982759
PAQR4	1.00702	2.74106	0.0375887	0.982759
TSPY26P	1.00165	1.6933	0.0261343	0.982759
TBC1D31	0.996978	1.8703	0.0488649	0.982759
MTFR2	0.991667	1.915	0.0292633	0.982759
CAMK2B	0.988998	-1.75281	0.0171469	0.982759
ZNF486	0.982198	1.27707	0.0482019	0.982759
PSD4	0.97896	-1.79664	0.0344534	0.982759
GLCCI1	0.975998	2.49888	0.0211458	0.982759
SNX30	0.974061	1.60167	0.0301169	0.982759
MTATP8P2	0.971798	-1.33149	0.00919569	0.982759
RPL12P6	0.971303	-0.71272	0.0169278	0.982759
UBE2S	0.966182	0.553078	0.0278596	0.982759
LINC02482	0.963972	-0.180141	0.0474451	0.982759
METAP1D	0.959711	1.41891	0.0288884	0.982759
COQ2	0.958209	4.02935	0.00864156	0.982759
NT5C3B	0.950709	4.33328	0.0236442	0.982759
DICER1-AS1	0.949182	-1.05226	0.047435	0.982759
MOAP1	0.945677	3.55425	0.0387768	0.982759
ATP6V1E2	0.941826	1.63781	0.0462711	0.982759
PHEX	0.935508	2.91222	0.010961	0.982759
ZNF14	0.933216	0.197792	0.0488508	0.982759
PPARD	0.93076	2.8525	0.00106074	0.982759
ARHGAP5-AS1	0.929852	0.601801	0.0443219	0.982759
HTR7P1	0.92978	2.55745	0.00199798	0.982759
PARGP1	0.925416	-1.01906	0.0306866	0.982759
BORA	0.920971	2.75619	0.0495306	0.982759
DNAJC24	0.913153	1.93281	0.0349748	0.982759
ZNF420	0.911989	2.43291	0.0170628	0.982759
MAGI2	0.911241	0.894205	0.0377202	0.982759
CXXC5	0.908913	3.79702	0.0371363	0.982759
RPS3AP44	0.899984	-1.30039	0.0164426	0.982759
KRTCAP3	0.88589	-0.33282	0.0480363	0.982759
MATN3	0.885456	1.90935	0.0281848	0.982759
RPL39P38	0.883803	-0.956516	0.0152279	0.982759
EIF3C	0.879155	-0.495705	0.0382888	0.982759
TARS2	0.876153	2.39734	0.0413979	0.982759
CRYGS	0.868326	0.547581	0.0352619	0.982759
CLPB	0.865077	2.01735	0.0496463	0.982759
TAPT1	0.859845	3.09286	0.0201516	0.982759
RARG	0.854055	3.03177	0.00442062	0.982759
ZNF776	0.85246	1.51536	0.0406455	0.982759
RPRD1B	0.850091	2.92847	0.0278405	0.982759
ZUFSP	0.841233	2.18687	0.0368329	0.982759
UQCRBP1	0.826176	-1.01658	0.0167319	0.982759
NEGR1	0.816234	3.5026	0.0166864	0.982759
SLC35D1	0.814902	2.27029	0.0312406	0.982759
DHX34	0.813589	2.19254	0.0351173	0.982759
LINC02210	0.798666	2.64978	0.0310578	0.982759
RPS7P8	0.794208	-0.764681	0.0253007	0.982759
PLEKHN1	0.78444	1.67351	0.0403306	0.982759
ING3	0.765926	3.6414	0.0489994	0.982759
FAM109A	0.763304	2.86939	0.0408976	0.982759
TRIM39	0.761226	2.32733	0.02002	0.982759
DCAF17	0.742529	2.10771	0.0474675	0.982759
NAF1	0.742154	2.03054	0.0366221	0.982759
CMSS1	0.735288	4.21003	0.0192389	0.982759
MIR100HG	0.735249	3.95793	0.0239123	0.982759
ZNF16	0.720361	2.82113	0.013365	0.982759
HSF2	0.719927	4.12897	0.0391374	0.982759
MPC1	0.707867	3.63946	0.022119	0.982759
PIGX	0.707631	4.15428	0.0374775	0.982759
STX1A	0.707454	2.69935	0.0214197	0.982759
ZNF567	0.690371	2.2102	0.0341184	0.982759
C12orf73	0.678873	3.31693	0.00236134	0.982759
ERG28	0.676295	5.82722	0.0499732	0.982759
MOCS2	0.67299	4.08389	0.0100159	0.982759
RPF2	0.657574	4.45363	0.00510278	0.982759
ELOVL6	0.645824	3.46903	0.0402257	0.982759
ORMDL3	0.644681	4.09958	0.00744682	0.982759
ZNF503	0.638893	3.43369	0.0472313	0.982759
CAMK1	0.635914	4.7054	0.0378115	0.982759
ING2	0.631446	3.62623	0.0468676	0.982759
IGFBP6	0.629668	4.88158	0.0434353	0.982759
SLF1	0.628972	2.33595	0.012029	0.982759
LEO1	0.616671	4.53136	0.0320446	0.982759
JAK2	0.605234	3.41319	0.019579	0.982759
PGAP2	0.605032	3.58759	0.0457961	0.982759
POLR3H	0.596768	4.80546	0.0157862	0.982759
PFN2	0.590462	7.28273	0.0286894	0.982759
RIOX1	0.590218	2.70387	0.0452865	0.982759
TLR6	0.587534	1.5432	0.0270967	0.982759
TPRN	0.586074	2.9185	0.023028	0.982759
SMIM19	0.58497	3.4477	0.0308408	0.982759
PIGP	0.577856	2.98142	0.0338469	0.982759
PLPP3	0.575702	3.97529	0.0418729	0.982759
GLA	0.57521	5.09087	0.00906438	0.982759
PROSER2	0.572763	4.73131	0.0307462	0.982759
CEBPZ	0.564481	5.03363	0.0132528	0.982759
TRIM4	0.562431	4.2565	0.0202566	0.982759
NUDT2	0.55951	4.70403	0.0102847	0.982759
EPB41L1	0.555045	3.28172	0.0496877	0.982759
FKTN	0.54608	3.63517	0.0350152	0.982759
ALMS1	0.543268	2.92871	0.0393886	0.982759
NCDN	0.542272	3.08159	0.0382252	0.982759
PES1	0.540088	3.92612	0.0355039	0.982759
MTND1P23	0.537811	4.73012	0.00682557	0.982759
GNPNAT1	0.528513	5.82616	0.00696012	0.982759
SNHG9	0.527904	4.98329	0.0457861	0.982759
MT-ATP8	0.527853	9.57688	0.0486074	0.982759
TMX2	0.525633	5.96354	0.0495519	0.982759
STK3	0.52538	3.00718	0.0433557	0.982759
SH3RF1	0.52465	4.80198	0.0275062	0.982759
NSMF	0.517854	4.17451	0.0340009	0.982759
EXOSC3	0.513333	4.03079	0.0227479	0.982759
MMAB	0.510961	3.92397	0.0473715	0.982759
FEM1A	0.509752	3.50137	0.0130473	0.982759
HOMEZ	0.508954	2.26199	0.0372395	0.982759
ENDOD1	0.500788	4.66873	0.0195767	0.982759
BRIX1	0.49838	3.80857	0.0327786	0.982759
KRT8	0.497428	4.1088	0.0338227	0.982759
UEVLD	0.49305	4.49543	0.0024905	0.982759
AP3S2	0.485019	4.22107	0.0446078	0.982759
HIKESHI	0.482912	5.39624	0.0308249	0.982759
PDCD5	0.480947	7.08242	0.0100807	0.982759
MYPOP	0.478654	3.93522	0.0430458	0.982759
ACBD5	0.473784	4.29135	0.0423457	0.982759
EXOSC9	0.469481	4.40132	0.0237448	0.982759
AASDHPPT	0.463812	3.91384	0.0475215	0.982759
RBM48	0.456906	2.44649	0.0312163	0.982759
IPO13	0.456151	3.09116	0.0489465	0.982759
ETFB	0.453985	6.15792	0.0138801	0.982759
TSFM	0.453159	5.6905	0.021222	0.982759
BSG	0.451024	5.98291	0.0325158	0.982759
CRIPT	0.447945	4.41907	0.0415791	0.982759
PNO1	0.44423	4.15896	0.0447285	0.982759
MSRB2	0.439534	5.11959	0.0319433	0.982759
TRAPPC12	0.437233	4.30865	0.00810396	0.982759
RASSF8-AS1	0.427063	3.18677	0.0330593	0.982759
NECAP1	0.425928	4.03368	0.0472204	0.982759
RPL12P4	0.425785	1.09965	0.0456567	0.982759
CCNH	0.423657	4.93192	0.0403543	0.982759
SIN3A	0.42207	4.20103	0.0329504	0.982759
CYCS	0.409931	6.6478	0.0375143	0.982759
SENP5	0.408224	5.19865	0.00482101	0.982759
MAP2K4	0.401037	4.64003	0.0448434	0.982759
BRF2	0.398196	4.44718	0.0105753	0.982759
NDUFA12	0.393673	6.50777	0.0317612	0.982759
NUDT16	0.39258	5.22195	0.031678	0.982759
RP9	0.388878	4.84273	0.0364397	0.982759
AATF	0.387719	4.7221	0.0223669	0.982759
HABP4	0.383296	4.91852	0.0202483	0.982759
IFT57	0.377934	4.37609	0.0311878	0.982759
RBSN	0.37428	5.08085	0.0438622	0.982759
MRPL30	0.370954	5.78198	0.00968049	0.982759
LYRM7	0.368755	4.26897	0.0249611	0.982759
ELOB	0.364815	6.9381	0.029675	0.982759
EMC4	0.360476	5.77198	0.0254754	0.982759
SLC25A14	0.356029	3.97402	0.0267927	0.982759
SC5D	0.352545	5.35335	0.0449808	0.982759
MFF	0.352323	5.6679	0.0438508	0.982759
BOLA3	0.351489	6.09424	0.0493659	0.982759
SH3BP4	0.345708	6.46797	0.0473742	0.982759
RSBN1	0.338906	4.09599	0.035091	0.982759
POLB	0.331814	3.85649	0.0237796	0.982759
GCLC	0.324943	4.01203	0.048825	0.982759
ANKRD40	0.323132	5.15499	0.0326187	0.982759
TULP3	0.320113	5.39301	0.0411703	0.982759
GIPC1	0.317166	6.57225	0.0194684	0.982759
CERK	0.316982	6.48331	0.0360936	0.982759
OST4	0.312331	8.8107	0.0252087	0.982759
EXOC3	0.31088	5.15853	0.0473233	0.982759
CRELD2	0.303979	6.34841	0.0425061	0.982759
TRIOBP	0.300119	7.84519	0.0488407	0.982759
COG1	0.299707	4.94716	0.0237239	0.982759
TXNDC15	0.298956	6.48321	0.0367927	0.982759
ICE2	0.296293	4.58006	0.0340195	0.982759
GORASP1	0.296229	4.89539	0.0431976	0.982759
RAB4A	0.294174	5.1129	0.0221502	0.982759
ELOC	0.285997	7.3987	0.0119945	0.982759
RNF14	0.282748	6.22408	0.0319185	0.982759
DCUN1D1	0.272358	4.42933	0.0404106	0.982759
STRAP	0.269495	7.28619	0.0354437	0.982759
SARS	0.267471	6.96843	0.044134	0.982759
VTI1B	0.250806	6.68645	0.0189516	0.982759
SAR1A	0.237042	6.58455	0.0484228	0.982759
DGCR2	0.226903	5.29928	0.0243309	0.982759
HSBP1	0.224856	7.66209	0.0434682	0.982759
TAOK3	0.223794	6.28189	0.0407538	0.982759
FAF2	0.220038	5.56704	0.0380949	0.982759
VCP	0.211882	8.52853	0.0302294	0.982759
XPNPEP1	-0.19965	5.85703	0.0454928	0.982759
VMA21	-0.210235	7.19175	0.0348682	0.982759
CPSF2	-0.234145	5.71221	0.0499026	0.982759
SPPL2A	-0.239253	6.03983	0.0368024	0.982759
PNKP	-0.252462	5.02801	0.0439341	0.982759
RGP1	-0.253558	6.43303	0.0365596	0.982759
GCN1	-0.25746	6.98019	0.0492892	0.982759
SNRNP200	-0.260645	6.81241	0.032358	0.982759
CARD6	-0.265961	5.6526	0.0488362	0.982759
VEZF1	-0.269269	6.20354	0.0169387	0.982759
COG5	-0.274165	4.78266	0.0482741	0.982759
PANK2	-0.276856	5.73231	0.0399806	0.982759
TANC1	-0.282639	7.37684	0.0325861	0.982759
CYTH2	-0.290869	5.95184	0.0376416	0.982759
EHD4	-0.291959	7.89729	0.0327257	0.982759
DESI2	-0.294521	5.7211	0.0277983	0.982759
PLOD3	-0.29586	6.74901	0.0302569	0.982759
WRAP73	-0.299718	3.70651	0.0395938	0.982759
EIF4A2	-0.303278	8.09321	0.0247329	0.982759
ITGA2	-0.303303	7.2133	0.0321934	0.982759
RHOT2	-0.303447	6.25509	0.0428502	0.982759
BTBD10	-0.305005	5.61891	0.0179162	0.982759
POLG	-0.30614	5.21413	0.0416512	0.982759
FAM208A	-0.30713	4.84567	0.0396945	0.982759
IFNGR2	-0.309623	6.81227	0.023794	0.982759
ARHGAP18	-0.312689	7.87483	0.0291174	0.982759
CCDC93	-0.313441	5.4046	0.0384391	0.982759
PNRC1	-0.314466	7.01241	0.0430747	0.982759
GNPAT	-0.314729	5.13348	0.0271527	0.982759
CDC23	-0.319635	5.1859	0.0337674	0.982759
GNB2	-0.322216	7.12161	0.0362982	0.982759
EEF2K	-0.322561	6.48164	0.0310812	0.982759
TRIM22	-0.325546	5.95725	0.044418	0.982759
APEH	-0.326295	5.12733	0.0374785	0.982759
PGS1	-0.327312	4.97657	0.0127895	0.982759
TMEM14C	-0.328157	7.58819	0.0119126	0.982759
ARHGEF12	-0.329684	6.08239	0.0350079	0.982759
IVNS1ABP	-0.332198	6.34355	0.0073987	0.982759
MAP3K12	-0.337045	3.81883	0.0399259	0.982759
ZZEF1	-0.33791	4.75526	0.0437527	0.982759
WWP1	-0.339666	5.86096	0.0206383	0.982759
RBM27	-0.347734	4.70099	0.0435747	0.982759
TNIP2	-0.360602	5.81159	0.0075542	0.982759
FTH1P20	-0.362148	7.45785	0.045075	0.982759
FAM219A	-0.362219	6.53631	0.00872869	0.982759
SIRT2	-0.362905	5.11986	0.0185495	0.982759
ARNTL2	-0.363253	5.56348	0.0407415	0.982759
TEPSIN	-0.366785	5.87185	0.0182735	0.982759
SERPINB9	-0.371261	6.60867	0.0373259	0.982759
GSDMD	-0.379843	4.74477	0.0455949	0.982759
ANO6	-0.388105	6.08915	0.014431	0.982759
CLCN6	-0.389218	3.82193	0.0065179	0.982759
KHNYN	-0.389956	5.46786	0.0431681	0.982759
NAA60	-0.393494	3.90827	0.0435883	0.982759
C16orf74	-0.394942	5.9914	0.0288245	0.982759
DOCK9	-0.398246	6.26579	0.0132164	0.982759
OSBPL2	-0.400065	4.34007	0.0314486	0.982759
UBR2	-0.40471	4.21246	0.0130586	0.982759
LINC00704	-0.411028	6.84053	0.0300538	0.982759
VAPB	-0.414135	6.15267	0.037965	0.982759
PDP1	-0.414562	5.32558	0.048696	0.982759
C11orf95	-0.417366	4.0375	0.0258775	0.982759
AFTPH	-0.41802	5.26704	0.00222642	0.982759
NVL	-0.420956	3.7745	0.0369145	0.982759
CNTNAP1	-0.421517	4.89193	0.0330095	0.982759
SMG9	-0.425139	4.16116	0.00198226	0.982759
NECTIN1	-0.425277	3.77635	0.0416973	0.982759
NOL8	-0.426409	4.94352	0.0348956	0.982759
C3orf14	-0.426942	3.88054	0.038244	0.982759
CEP63	-0.427037	4.19562	0.0457993	0.982759
SOX7	-0.429542	5.64316	0.0393558	0.982759
MROH1	-0.429554	3.89001	0.0151314	0.982759
ABHD18	-0.430018	3.80303	0.0251014	0.982759
UNKL	-0.430777	4.29563	0.040361	0.982759
INTS9	-0.43285	4.00752	0.0304019	0.982759
ZBTB45	-0.4372	4.1795	0.0125514	0.982759
CNOT6L	-0.438396	5.81344	0.040939	0.982759
IPO11	-0.438612	4.76421	0.0367013	0.982759
HINFP	-0.439873	3.45438	0.0374921	0.982759
PDCL	-0.443356	6.43481	0.0173244	0.982759
TMEM170A	-0.447977	4.25923	0.0159594	0.982759
DOCK6	-0.453722	6.72666	0.0102473	0.982759
BAG1	-0.455507	6.07515	0.00114899	0.982759
COL27A1	-0.45579	6.25084	0.046218	0.982759
TNFRSF14	-0.456612	5.72547	0.00643149	0.982759
PATZ1	-0.458257	4.47164	0.0400438	0.982759
NLK	-0.46568	4.57993	0.0142721	0.982759
PIK3CD	-0.469832	4.48254	0.0485773	0.982759
RUNX1	-0.470037	4.46675	0.0441935	0.982759
RPL36A	-0.470538	3.41266	0.0329048	0.982759
RNF2	-0.476289	3.95889	0.0132464	0.982759
MAP3K1	-0.476796	4.80705	0.0330857	0.982759
ZBTB14	-0.476885	3.21083	0.0136679	0.982759
MNT	-0.48074	4.41939	0.0439784	0.982759
FAM111A	-0.483137	5.31269	0.0013865	0.982759
TAF1C	-0.487226	5.54565	0.0414427	0.982759
IFT88	-0.487669	3.14097	0.0416952	0.982759
RGS12	-0.489191	5.48075	0.0381451	0.982759
ITCH	-0.498968	3.93999	0.0181874	0.982759
LONRF1	-0.500368	3.79996	0.0227955	0.982759
ZBED4	-0.500417	3.70643	0.0268904	0.982759
PRELID2	-0.502809	3.18547	0.0421521	0.982759
CAVIN2	-0.503666	6.03855	0.0336542	0.982759
PTPRE	-0.505176	5.28095	0.0191072	0.982759
YPEL2	-0.527104	5.513	0.0448545	0.982759
ING4	-0.527166	4.24089	0.00591779	0.982759
ARHGAP45	-0.540401	4.80342	0.0465504	0.982759
RPP25	-0.541283	4.64952	0.00746694	0.982759
TBCEL	-0.547619	3.6387	0.0456255	0.982759
RFX3	-0.548211	3.49818	0.0413626	0.982759
TRAPPC2	-0.548271	3.55691	0.0339194	0.982759
KANSL1	-0.549477	5.42049	0.0125333	0.982759
TMEM206	-0.55215	3.19778	0.0330641	0.982759
FUT4	-0.555838	1.98369	0.036029	0.982759
C3orf62	-0.560449	4.15908	0.0181405	0.982759
ZNF160	-0.569387	3.80061	0.0477706	0.982759
BEND7	-0.581524	2.84664	0.0323126	0.982759
ZNF529	-0.583484	2.83301	0.00932903	0.982759
SFI1	-0.589416	2.61669	0.0245841	0.982759
ZNF273	-0.593234	1.53083	0.0376747	0.982759
LIG4	-0.607983	3.46415	0.002113	0.982759
ST6GAL1	-0.609126	6.69173	0.00411789	0.982759
ZNF44	-0.610455	2.50147	0.0220576	0.982759
TMEM63A	-0.613659	3.99755	0.000296417	0.982759
IL15RA	-0.626649	4.20333	0.0207926	0.982759
MPP6	-0.643538	4.05751	0.00989828	0.982759
EZH1	-0.676465	3.57974	0.0409381	0.982759
RPS7P4	-0.679721	-0.287918	0.0356357	0.982759
CXCL1	-0.685075	6.71801	0.00154559	0.982759
OXR1	-0.68592	3.37964	0.0155169	0.982759
SPTBN2	-0.706214	1.64373	0.0122477	0.982759
NSUN5P1	-0.738952	2.81034	0.0332773	0.982759
CRELD1	-0.742231	4.36717	0.00399663	0.982759
ZNF140	-0.748316	2.70545	0.0414896	0.982759
DYNC1I2P1	-0.766435	-0.590811	0.0417453	0.982759
ZNF341	-0.780725	2.28347	0.0388477	0.982759
TIMP3	-0.792892	6.77059	0.0267415	0.982759
TMUB1	-0.825734	2.13616	0.0243607	0.982759
SEC22A	-0.840116	3.71969	0.0497496	0.982759
HOXB3	-0.868068	3.68393	0.0115264	0.982759
RPL34P6	-0.889429	1.35655	0.0225065	0.982759
CPT1C	-0.89484	3.08943	0.0119074	0.982759
PCCA	-0.902995	3.54117	0.00342736	0.982759
POC1B-AS1	-0.903933	1.43115	0.0188355	0.982759
COQ8B	-0.906432	0.535426	0.0359712	0.982759
GVINP1	-0.929923	2.31189	0.0401627	0.982759
EID3	-0.939195	1.11086	0.0438191	0.982759
NCK1-AS1	-0.968864	1.00097	0.036969	0.982759
TMCO6	-0.974316	1.72649	0.0141219	0.982759
TNFRSF10C	-0.978049	2.52945	0.0384759	0.982759
GOLGA6L9	-0.980716	2.34952	0.017016	0.982759
ZNF575	-1.01334	1.87085	0.0176864	0.982759
ZNF329	-1.01682	2.3287	0.0493224	0.982759
LSMEM1	-1.02962	-0.37464	0.0491933	0.982759
SP4	-1.05211	1.66579	0.00821801	0.982759
RNY1P9	-1.07447	0.334423	0.0456589	0.982759
F8	-1.07803	1.451	0.0186172	0.982759
PTGR2	-1.07849	0.594387	0.0354861	0.982759
ZNF248	-1.08344	2.01683	0.0285921	0.982759
B3GALT4	-1.10922	2.15361	0.0289009	0.982759
SLC23A3	-1.10961	-0.285147	0.0322468	0.982759
FLJ46284	-1.13224	-1.59848	0.0232488	0.982759
GIPC3	-1.14397	2.04808	0.0265567	0.982759
LDLRAD4	-1.15812	1.48059	0.0380135	0.982759
LINC00476	-1.15966	1.64768	0.039289	0.982759
PINLYP	-1.17678	0.981493	0.0280586	0.982759
PRCD	-1.1839	-0.263326	0.0359213	0.982759
ZNF841	-1.21646	1.07212	0.0340265	0.982759
C21orf58	-1.22316	0.998704	0.0296623	0.982759
EIF1P7	-1.22706	-1.17022	0.000851128	0.982759
FKBP9P1	-1.24359	-0.797326	0.0191234	0.982759
NEURL3	-1.24446	-1.8676	0.0261588	0.982759
PKNOX2	-1.24501	-2.41982	0.0491855	0.982759
MTM1	-1.25303	1.63473	0.00966829	0.982759
GPR37	-1.2966	-0.985513	0.0479729	0.982759
HERC5	-1.29848	0.773169	0.0337199	0.982759
C6orf141	-1.30803	2.00321	0.0418315	0.982759
PPP1R9A	-1.30874	-1.70883	0.0148064	0.982759
STAM-AS1	-1.31323	-2.15205	0.00864473	0.982759
ANO1	-1.31405	-2.23573	0.0200155	0.982759
RENBP	-1.33405	-0.529021	0.0469912	0.982759
IL31RA	-1.33465	-1.61004	0.0208719	0.982759
SMG1P2	-1.34093	-0.0500979	0.044178	0.982759
CCL20	-1.34566	2.50082	0.0196274	0.982759
MEX3B	-1.37345	1.80339	0.0151295	0.982759
RPSAP6	-1.37447	-0.909571	0.0183717	0.982759
ZNF799	-1.39333	1.39296	0.00536076	0.982759
C14orf37	-1.39875	0.0883942	0.0239407	0.982759
ZNF286B	-1.41119	-0.414594	0.00417999	0.982759
MIR10B	-1.43942	-0.425328	0.024671	0.982759
SEMA6D	-1.5067	1.07531	0.0115594	0.982759
TCEA1P4	-1.50785	-1.49259	0.014358	0.982759
ADD2	-1.79856	-0.114336	0.020528	0.982759
CA8	-1.80849	1.47129	0.0315427	0.982759
