# Supplementary material for: Comprehensive characterization of the prostate tumor microenvironment identifies CXCR4/CXCL12 crosstalk as a novel antiangiogenic therapeutic target in prostate cancer
Source: Mol Cancer. 2022 Jun 18;21:132. doi: 10.1186/s12943-022-01597-7 (PMC9206324; doi:10.1186/s12943-022-01597-7)
Supplement: Supplementary file 9 — Additional file 9: S4. Pathway analysis of bulk and single-cell RNA sequencing: list of pathways differentiating NEC vs TEC as inferred from the GSEA analysis. scRNA-seq_tip cell_pathways: Tip cell-enriched pathways as inferred from the GSEA analysis. [file 12943_2022_1597_MOESM9_ESM.xlsx]

## Sheet: Bulk_RNA-seq_Tec_vs_Nec_Pathway
Set	Enrichment score	NES	Direction	Pvalue	Adjusted pvalue
NAKAMURA_CANCER_MICROENVIRONMENT_UP	0.760925	1.73884	Up	0.0013369	0.218259
GO_CELL_FATE_SPECIFICATION	0.63944	1.70512	Up	0.00233918	0.218259
GO_BICARBONATE_TRANSMEMBRANE_TRANSPORTER_ACTIVITY	0.825865	1.70182	Up	0.0057971	0.218259
LU_TUMOR_VASCULATURE_UP	0.654487	1.65011	Up	0.00487805	0.218259
GO_CARBOHYDRATE_TRANSPORTER_ACTIVITY	0.668943	1.6461	Up	0.00373134	0.218259
NABA_COLLAGENS	0.624869	1.63222	Up	0.00592417	0.218259
LU_TUMOR_ENDOTHELIAL_MARKERS_UP	0.683889	1.61815	Up	0.00526316	0.218259
GO_ALCOHOL_TRANSMEMBRANE_TRANSPORTER_ACTIVITY	0.760318	1.6111	Up	0.0114449	0.287217
GO_MONOCARBOXYLIC_ACID_TRANSMEMBRANE_TRANSPORTER_ACTIVITY	0.628905	1.59568	Up	0.00730816	0.227825
NABA_CORE_MATRISOME	0.494562	1.55808	Up	0.00203046	0.218259
GO_MONOSACCHARIDE_TRANSMEMBRANE_TRANSPORTER_ACTIVITY	0.744554	1.53426	Up	0.0217391	0.339669
GO_NEGATIVE_REGULATION_OF_SUBSTRATE_ADHESION_DEPENDENT_CELL_SPREADING	0.670985	1.52174	Up	0.0269179	0.389601
GO_SULFUR_COMPOUND_TRANSMEMBRANE_TRANSPORTER_ACTIVITY	0.648374	1.50414	Up	0.0318725	0.416669
GO_ORGANIC_HYDROXY_COMPOUND_TRANSMEMBRANE_TRANSPORTER_ACTIVITY	0.587446	1.50164	Up	0.0217918	0.339669
GO_AORTA_MORPHOGENESIS	0.625875	1.48088	Up	0.0407895	0.472299
GO_LACTATE_TRANSMEMBRANE_TRANSPORT	0.688185	1.45825	Up	0.0543634	0.537353
NABA_PROTEOGLYCANS	0.613252	1.43986	Up	0.0620053	0.575889
PEREZ_TP53_AND_TP63_TARGETS	0.455604	1.43766	Up	0.00406091	0.218259
GO_MHC_CLASS_II_PROTEIN_COMPLEX_BINDING	0.627651	1.43429	Up	0.0668449	0.575889
GO_NEGATIVE_REGULATION_OF_CELL_SUBSTRATE_ADHESION	0.505323	1.41558	Up	0.0303712	0.410278
GO_REGULATION_OF_ENDOTHELIAL_CELL_DEVELOPMENT	0.666495	1.41229	Up	0.0772532	0.575889
GO_ARTERY_MORPHOGENESIS	0.516915	1.40805	Up	0.0426267	0.479862
HAN_JNK_SINGALING_DN	0.549202	1.40388	Up	0.0508475	0.51534
GO_POSITIVE_REGULATION_OF_VASODILATION	0.572231	1.3966	Up	0.0721519	0.575889
GO_ACIDIC_AMINO_ACID_TRANSMEMBRANE_TRANSPORTER_ACTIVITY	0.716726	1.39176	Up	0.0974513	0.598223
SCHURINGA_STAT5A_TARGETS_UP	0.591455	1.38868	Up	0.091029	0.589045
GO_REGULATION_OF_VASCULOGENESIS	0.634085	1.38532	Up	0.0901408	0.589045
NABA_ECM_GLYCOPROTEINS	0.447089	1.37828	Up	0.0237603	0.356637
NABA_MATRISOME	0.425947	1.37627	Up	0.000999001	0.218259
KANNAN_TP53_TARGETS_DN	0.558255	1.37372	Up	0.079602	0.576067
OHASHI_AURKB_TARGETS	0.679464	1.36951	Up	0.110949	0.636695
GO_WATER_TRANSMEMBRANE_TRANSPORTER_ACTIVITY	0.750276	1.35649	Up	0.122186	0.64946
GO_AMIDE_TRANSMEMBRANE_TRANSPORTER_ACTIVITY	0.638008	1.35193	Up	0.11731	0.648242
CHUANG_OXIDATIVE_STRESS_RESPONSE_UP	0.531483	1.34849	Up	0.088916	0.589045
GO_SODIUM_ION_TRANSMEMBRANE_TRANSPORT	0.494126	1.34754	Up	0.0726644	0.575889
GO_CARBON_NITROGEN_LIGASE_ACTIVITY_WITH_GLUTAMINE_AS_AMIDO_N_DONOR	0.634947	1.34544	Up	0.120172	0.649349
GO_SECONDARY_ACTIVE_TRANSMEMBRANE_TRANSPORTER_ACTIVITY	0.429962	1.32864	Up	0.0390947	0.465989
GO_SODIUM_ION_TRANSMEMBRANE_TRANSPORTER_ACTIVITY	0.46013	1.32611	Up	0.0693391	0.575889
GO_ORGANIC_ANION_TRANSPORT	0.415955	1.32528	Up	0.00803213	0.232509
GO_AORTA_DEVELOPMENT	0.490261	1.32273	Up	0.0961761	0.598223
GO_CARBOHYDRATE_TRANSPORT	0.459194	1.32155	Up	0.0687023	0.575889
GO_NEGATIVE_REGULATION_OF_CELL_MATRIX_ADHESION	0.510296	1.30928	Up	0.113117	0.636695
GO_DICARBOXYLIC_ACID_TRANSMEMBRANE_TRANSPORTER_ACTIVITY	0.552587	1.30747	Up	0.139474	0.685214
FRIDMAN_SENESCENCE_DN	0.597621	1.30566	Up	0.152113	0.685214
GO_SUGAR_TRANSMEMBRANE_TRANSPORTER_ACTIVITY	0.542227	1.3048	Up	0.12982	0.665966
GO_CARBOHYDRATE_TRANSMEMBRANE_TRANSPORT	0.584297	1.30194	Up	0.164835	0.685214
GO_VASCULOGENESIS	0.460632	1.29988	Up	0.090301	0.589045
GO_MHC_CLASS_II_PROTEIN_COMPLEX	0.612168	1.29718	Up	0.16166	0.685214
PEREZ_TP63_TARGETS	0.403601	1.29026	Up	0.011	0.287217
GO_ARTERY_DEVELOPMENT	0.442821	1.28837	Up	0.0924731	0.589045
GO_REGULATION_OF_INFLAMMATORY_RESPONSE_TO_ANTIGENIC_STIMULUS	0.684902	1.28613	Up	0.17284	0.685214
GO_HETEROTYPIC_CELL_CELL_ADHESION	0.538979	1.27528	Up	0.175	0.685214
GO_ORGANIC_ACID_TRANSPORT	0.404603	1.27427	Up	0.0508647	0.51534
CLASPER_LYMPHATIC_VESSELS_DURING_METASTASIS_DN	0.471161	1.2712	Up	0.13905	0.685214
PETROVA_PROX1_TARGETS_UP	0.488443	1.27105	Up	0.149822	0.685214
MANALO_HYPOXIA_DN	0.397054	1.26849	Up	0.016	0.308772
GO_INORGANIC_ANION_TRANSMEMBRANE_TRANSPORTER_ACTIVITY	0.440744	1.26845	Up	0.112323	0.636695
BIOCARTA_COMP_PATHWAY	0.698836	1.26349	Up	0.175241	0.685214
GO_CELL_MATRIX_ADHESION	0.416231	1.2598	Up	0.100524	0.599096
NABA_MATRISOME_ASSOCIATED	0.390575	1.25327	Up	0.015	0.308772
GO_REGULATION_OF_CELL_CELL_ADHESION_MEDIATED_BY_CADHERIN	0.645234	1.25294	Up	0.187406	0.709803
ZHENG_IL22_SIGNALING_DN	0.477619	1.24759	Up	0.167062	0.685214
GO_PASSIVE_TRANSMEMBRANE_TRANSPORTER_ACTIVITY	0.393017	1.24693	Up	0.0503018	0.51534
GO_VASOCONSTRICTION	0.530228	1.24492	Up	0.200528	0.745564
GO_LEUKOCYTE_ADHESION_TO_VASCULAR_ENDOTHELIAL_CELL	0.614666	1.23891	Up	0.220438	0.767453
GO_AMMONIUM_TRANSMEMBRANE_TRANSPORTER_ACTIVITY	0.564146	1.23252	Up	0.225352	0.767453
KANNAN_TP53_TARGETS_UP	0.429238	1.23055	Up	0.166667	0.685214
GO_CELL_CELL_ADHESION_VIA_PLASMA_MEMBRANE_ADHESION_MOLECULES	0.401083	1.22765	Up	0.124481	0.64946
PARENT_MTOR_SIGNALING_DN	0.452217	1.22758	Up	0.170704	0.685214
GO_HOMOPHILIC_CELL_ADHESION_VIA_PLASMA_MEMBRANE_ADHESION_MOLECULES	0.41379	1.22675	Up	0.149682	0.685214
GO_ANTIGEN_BINDING	0.432486	1.21915	Up	0.170569	0.685214
GO_ACTIVE_TRANSMEMBRANE_TRANSPORTER_ACTIVITY	0.383994	1.21851	Up	0.0684105	0.575889
GO_CELL_ADHESION_MEDIATED_BY_INTEGRIN	0.572235	1.21256	Up	0.260372	0.844153
BENPORATH_PROLIFERATION	0.383578	1.20062	Up	0.118367	0.648242
BIOCARTA_IL3_PATHWAY	0.538563	1.20003	Up	0.270604	0.852405
GO_NEGATIVE_REGULATION_OF_CELL_CELL_ADHESION	0.393856	1.19297	Up	0.162304	0.685214
GO_REGULATION_OF_CELL_CELL_ADHESION	0.37301	1.19087	Up	0.0781563	0.575889
MIZUKAMI_HYPOXIA_UP	0.559851	1.18632	Up	0.27897	0.852405
GO_CELL_ADHESION_MOLECULE_BINDING	0.380138	1.18294	Up	0.156923	0.685214
GO_PROTEIN_BINDING_INVOLVED_IN_CELL_ADHESION	0.541399	1.18283	Up	0.283099	0.852405
GO_INORGANIC_ANION_TRANSPORT	0.405827	1.18074	Up	0.223656	0.767453
GO_ACTIVATION_OF_TRANSMEMBRANE_RECEPTOR_PROTEIN_TYROSINE_KINASE_ACTIVITY	0.606845	1.17839	Up	0.274363	0.852405
BIOCARTA_CTLA4_PATHWAY	0.625424	1.17444	Up	0.283951	0.852405
WESTON_VEGFA_TARGETS_6HR	0.415564	1.1727	Up	0.22854	0.771822
BUCKANOVICH_T_LYMPHOCYTE_HOMING_ON_TUMOR_DN	0.48048	1.17267	Up	0.249367	0.82162
KONG_E2F3_TARGETS	0.386681	1.16362	Up	0.203372	0.749265
DASU_IL6_SIGNALING_DN	0.616818	1.15828	Up	0.302469	0.8572
NABA_ECM_REGULATORS	0.371207	1.15515	Up	0.194872	0.731244
BIOCARTA_ACE2_PATHWAY	0.6143	1.15355	Up	0.310185	0.872963
GO_REGULATION_OF_ENDOTHELIAL_CELL_DIFFERENTIATION	0.463598	1.14885	Up	0.293103	0.8572
GO_MODIFIED_AMINO_ACID_TRANSMEMBRANE_TRANSPORTER_ACTIVITY	0.540019	1.14429	Up	0.32618	0.887173
WESTON_VEGFA_TARGETS_12HR	0.430959	1.1439	Up	0.270492	0.852405
KRIEG_HYPOXIA_VIA_KDM3A	0.407033	1.14023	Up	0.295838	0.8572
FUNG_IL2_SIGNALING_1	0.552837	1.1392	Up	0.321739	0.887
GO_NEGATIVE_REGULATION_OF_COAGULATION	0.437711	1.13904	Up	0.300832	0.8572
REACTOME_TRANSMEMBRANE_TRANSPORT_OF_SMALL_MOLECULES	0.354669	1.13084	Up	0.177533	0.685214
BIOCARTA_IL2RB_PATHWAY	0.424388	1.12646	Up	0.302108	0.8572
GO_ACTIVE_ION_TRANSMEMBRANE_TRANSPORTER_ACTIVITY	0.369915	1.12046	Up	0.280628	0.852405
GO_PROTEIN_BINDING_INVOLVED_IN_CELL_CELL_ADHESION	0.595267	1.11781	Up	0.348765	0.904734
GO_POSITIVE_REGULATION_OF_ENDOTHELIAL_CELL_DIFFERENTIATION	0.49904	1.11197	Up	0.35989	0.904734
GO_ORGANIC_ANION_TRANSMEMBRANE_TRANSPORTER_ACTIVITY	0.364766	1.11138	Up	0.294912	0.8572
GO_ANION_TRANSMEMBRANE_TRANSPORT	0.355697	1.1092	Up	0.275792	0.852405
BUCKANOVICH_T_LYMPHOCYTE_HOMING_ON_TUMOR_UP	0.454006	1.10806	Up	0.34557	0.904734
RUTELLA_RESPONSE_TO_HGF_VS_CSF2RB_AND_IL4_UP	0.34502	1.10671	Up	0.176	0.685214
GO_REGULATION_OF_TRANSMEMBRANE_TRANSPORT	0.346399	1.10461	Up	0.217871	0.767453
HELLEBREKERS_SILENCED_DURING_TUMOR_ANGIOGENESIS	0.369989	1.09689	Up	0.321656	0.887
GO_METAL_ION_TRANSMEMBRANE_TRANSPORTER_ACTIVITY	0.344723	1.09318	Up	0.266129	0.852405
MAINA_VHL_TARGETS_DN	0.46434	1.09023	Up	0.369393	0.904734
WHITFIELD_CELL_CYCLE_LITERATURE	0.391908	1.08947	Up	0.352941	0.904734
HU_ANGIOGENESIS_UP	0.454844	1.08845	Up	0.374512	0.904734
ABE_VEGFA_TARGETS_30MIN	0.45999	1.08838	Up	0.376316	0.904734
GO_REGULATION_OF_CELLULAR_RESPONSE_TO_VASCULAR_ENDOTHELIAL_GROWTH_FACTOR_STIMULUS	0.512938	1.08691	Up	0.397711	0.916272
GO_HETEROPHILIC_CELL_CELL_ADHESION_VIA_PLASMA_MEMBRANE_CELL_ADHESION_MOLECULES	0.425143	1.08675	Up	0.354722	0.904734
GO_MHC_CLASS_II_RECEPTOR_ACTIVITY	0.600314	1.08536	Up	0.393891	0.916272
NABA_BASEMENT_MEMBRANES	0.411739	1.08423	Up	0.369718	0.904734
YU_MYC_TARGETS_UP	0.394172	1.08296	Up	0.359357	0.904734
GO_POSITIVE_REGULATION_OF_VASCULATURE_DEVELOPMENT	0.352631	1.07934	Up	0.342324	0.904734
GO_MHC_PROTEIN_COMPLEX	0.450011	1.07688	Up	0.386216	0.904734
GO_ANION_TRANSMEMBRANE_TRANSPORTER_ACTIVITY	0.341609	1.07588	Up	0.33469	0.904249
NAKAMURA_CANCER_MICROENVIRONMENT_DN	0.384601	1.06916	Up	0.374434	0.904734
HUANG_FOXA2_TARGETS_DN	0.397204	1.06909	Up	0.38007	0.904734
GO_REGULATION_OF_SUBSTRATE_ADHESION_DEPENDENT_CELL_SPREADING	0.391181	1.06399	Up	0.375289	0.904734
GO_ORGANIC_ACID_TRANSMEMBRANE_TRANSPORT	0.365149	1.06252	Up	0.385361	0.904734
GO_AMINO_ACID_TRANSMEMBRANE_TRANSPORT	0.388626	1.05495	Up	0.397924	0.916272
GO_CELL_GROWTH	0.342111	1.0511	Up	0.383817	0.904734
ELVIDGE_HIF1A_TARGETS_UP	0.35809	1.04795	Up	0.409819	0.922085
ELVIDGE_HYPOXIA_BY_DMOG_DN	0.370372	1.04517	Up	0.421405	0.923134
NGUYEN_NOTCH1_TARGETS_DN	0.348846	1.04258	Up	0.41649	0.923134
ABE_VEGFA_TARGETS_2HR	0.407741	1.04227	Up	0.421308	0.923134
REACTOME_SLC_MEDIATED_TRANSMEMBRANE_TRANSPORT	0.333449	1.04125	Up	0.411825	0.922085
GO_REGULATION_OF_VASCULATURE_DEVELOPMENT	0.326859	1.03383	Up	0.425101	0.926225
GO_ANTIGEN_PROCESSING_AND_PRESENTATION_OF_PEPTIDE_OR_POLYSACCHARIDE_ANTIGEN_VIA_MHC_CLASS_II	0.343474	1.03037	Up	0.443277	0.945495
BIOCARTA_P27_PATHWAY	0.453836	1.02926	Up	0.438762	0.945495
GO_HOMOTYPIC_CELL_CELL_ADHESION	0.381483	1.02925	Up	0.432213	0.936685
GO_REGULATION_OF_CELL_ADHESION	0.319187	1.02856	Up	0.400599	0.917221
GO_RETINA_VASCULATURE_DEVELOPMENT_IN_CAMERA_TYPE_EYE	0.434958	1.02124	Up	0.465699	0.953186
LABBE_TGFB1_TARGETS_DN	0.348469	1.02032	Up	0.455128	0.949465
GO_CELL_CELL_JUNCTION_ASSEMBLY	0.35376	1.01678	Up	0.460022	0.949465
NGUYEN_NOTCH1_TARGETS_UP	0.400828	1.01058	Up	0.457317	0.949465
GO_AMMONIUM_TRANSPORT	0.380215	1.00921	Up	0.490632	0.960339
GO_CELL_MIGRATION_INVOLVED_IN_SPROUTING_ANGIOGENESIS	0.452008	1.00717	Up	0.471154	0.954706
GO_CELL_CELL_ADHESION	0.313566	1.00698	Up	0.500499	0.960339
MAINA_HYPOXIA_VHL_TARGETS_UP	0.535941	1.00641	Up	0.50463	0.960339
GO_ION_TRANSMEMBRANE_TRANSPORT	0.312018	1.00582	Up	0.495504	0.960339
GO_REGULATION_OF_HOMOTYPIC_CELL_CELL_ADHESION	0.312492	0.990587	Up	0.524723	0.960339
GO_INORGANIC_ION_TRANSMEMBRANE_TRANSPORT	0.308657	0.987496	Up	0.55	0.960339
PID_ENDOTHELIN_PATHWAY	0.347406	0.985823	Up	0.507761	0.960339
WHITFIELD_CELL_CYCLE_G1_S	0.315318	0.984636	Up	0.53211	0.960339
GO_REGULATION_OF_COAGULATION	0.340645	0.981425	Up	0.527687	0.960339
GO_INORGANIC_CATION_TRANSMEMBRANE_TRANSPORTER_ACTIVITY	0.304642	0.973898	Up	0.596	0.960339
SA_G1_AND_S_PHASES	0.426115	0.973743	Up	0.52139	0.960339
LU_TUMOR_ANGIOGENESIS_UP	0.385773	0.972619	Up	0.520732	0.960339
SCHUHMACHER_MYC_TARGETS_UP	0.324477	0.969745	Up	0.547569	0.960339
GO_PROTEIN_COMPLEX_INVOLVED_IN_CELL_ADHESION	0.391314	0.96972	Up	0.529557	0.960339
WELCSH_BRCA1_TARGETS_UP	0.305531	0.969287	Up	0.580483	0.960339
PETROVA_ENDOTHELIUM_LYMPHATIC_VS_BLOOD_UP	0.311626	0.967159	Up	0.570256	0.960339
GO_NEGATIVE_REGULATION_OF_VASCULATURE_DEVELOPMENT	0.334082	0.962518	Up	0.558089	0.960339
GO_REGULATION_OF_HETEROTYPIC_CELL_CELL_ADHESION	0.464454	0.957076	Up	0.54058	0.960339
SA_G2_AND_M_PHASES	0.47483	0.957058	Up	0.544526	0.960339
GO_NEGATIVE_REGULATION_OF_TRANSPORT	0.298638	0.954786	Up	0.659	0.960339
LABBE_TGFB1_TARGETS_UP	0.318108	0.947081	Up	0.573093	0.960339
FUNG_IL2_SIGNALING_2	0.5237	0.946844	Up	0.580386	0.960339
RAFFEL_VEGFA_TARGETS_UP	0.468851	0.945006	Up	0.566423	0.960339
GO_CATION_TRANSMEMBRANE_TRANSPORTER_ACTIVITY	0.294799	0.944802	Up	0.682318	0.960339
GO_NEGATIVE_REGULATION_OF_ANTIGEN_RECEPTOR_MEDIATED_SIGNALING_PATHWAY	0.399361	0.937661	Up	0.57124	0.960339
SCHAVOLT_TARGETS_OF_TP53_AND_TP63	0.40297	0.934837	Up	0.575033	0.960339
WALLACE_JAK2_TARGETS_UP	0.367489	0.932404	Up	0.585871	0.960339
OHGUCHI_LIVER_HNF4A_TARGETS_DN	0.312195	0.929477	Up	0.603814	0.960339
COLLER_MYC_TARGETS_UP	0.364915	0.925872	Up	0.598051	0.960339
GO_REGULATION_OF_VASOCONSTRICTION	0.346919	0.92509	Up	0.592982	0.960339
GO_AMINO_ACID_TRANSMEMBRANE_TRANSPORTER_ACTIVITY	0.334721	0.922664	Up	0.605263	0.960339
BIOCARTA_CXCR4_PATHWAY	0.374455	0.921438	Up	0.615672	0.960339
EGUCHI_CELL_CYCLE_RB1_TARGETS	0.368174	0.918739	Up	0.612824	0.960339
BIOCARTA_ECM_PATHWAY	0.364091	0.917953	Up	0.615854	0.960339
MARTINEZ_TP53_TARGETS_DN	0.283909	0.915754	Up	0.796204	0.960339
GO_ORGANIC_CATION_TRANSPORT	0.451727	0.910492	Up	0.607299	0.960339
WHITFIELD_CELL_CYCLE_G2	0.28743	0.908711	Up	0.714863	0.960339
GO_INORGANIC_ION_IMPORT_INTO_CELL	0.406689	0.906191	Up	0.597527	0.960339
GROSS_HIF1A_TARGETS_UP	0.500524	0.904942	Up	0.635048	0.960339
OHASHI_AURKA_TARGETS	0.481729	0.904609	Up	0.614198	0.960339
HARRIS_HYPOXIA	0.304384	0.89989	Up	0.66951	0.960339
ELVIDGE_HIF2A_TARGETS_UP	0.497717	0.899867	Up	0.646302	0.960339
GO_NEGATIVE_REGULATION_OF_HOMOTYPIC_CELL_CELL_ADHESION	0.303044	0.890423	Up	0.681624	0.960339
BIOCARTA_IL12_PATHWAY	0.420059	0.890099	Up	0.616595	0.960339
GROSS_HYPOXIA_VIA_ELK3_ONLY_DN	0.320442	0.887914	Up	0.6614	0.960339
WELCSH_BRCA1_TARGETS_DN	0.283883	0.887008	Up	0.732179	0.960339
WHITFIELD_CELL_CYCLE_S	0.281986	0.885649	Up	0.744659	0.960339
GO_POSITIVE_REGULATION_OF_ENDOTHELIAL_CELL_PROLIFERATION	0.306253	0.88023	Up	0.685652	0.960339
GO_L_ALPHA_AMINO_ACID_TRANSMEMBRANE_TRANSPORT	0.366803	0.877765	Up	0.664499	0.960339
GO_PEPTIDE_ANTIGEN_BINDING	0.364388	0.876854	Up	0.669666	0.960339
GO_NEGATIVE_REGULATION_OF_TRANSPORTER_ACTIVITY	0.319107	0.876723	Up	0.676234	0.960339
SEMENZA_HIF1_TARGETS	0.334691	0.874245	Up	0.68128	0.960339
ELVIDGE_HYPOXIA_DN	0.280006	0.873943	Up	0.765545	0.960339
STANELLE_E2F1_TARGETS	0.340227	0.872929	Up	0.670277	0.960339
MARZEC_IL2_SIGNALING_UP	0.287195	0.872042	Up	0.732013	0.960339
BIOCARTA_CELLCYCLE_PATHWAY	0.347327	0.866717	Up	0.68434	0.960339
GO_POSITIVE_REGULATION_OF_VASCULAR_PERMEABILITY	0.420542	0.866588	Up	0.655072	0.960339
KEGG_LEUKOCYTE_TRANSENDOTHELIAL_MIGRATION	0.288833	0.866451	Up	0.732143	0.960339
GO_AMMONIUM_TRANSMEMBRANE_TRANSPORT	0.388752	0.866224	Up	0.645604	0.960339
GO_ENDOTHELIAL_CELL_DIFFERENTIATION	0.294361	0.864296	Up	0.723586	0.960339
KALMA_E2F1_TARGETS	0.395554	0.864191	Up	0.650704	0.960339
MARTINEZ_TP53_TARGETS_UP	0.26731	0.863707	Up	0.908092	0.960339
GO_REGULATION_OF_MHC_CLASS_II_BIOSYNTHETIC_PROCESS	0.45792	0.859899	Up	0.665123	0.960339
GO_NEGATIVE_REGULATION_OF_TRANSMEMBRANE_TRANSPORT	0.297427	0.857194	Up	0.719393	0.960339
GO_POSITIVE_REGULATION_OF_VASOCONSTRICTION	0.360609	0.853234	Up	0.675	0.960339
GO_VASCULATURE_DEVELOPMENT	0.264728	0.852441	Up	0.897103	0.960339
OLSSON_E2F3_TARGETS_DN	0.306085	0.850888	Up	0.717195	0.960339
GO_CELL_CELL_JUNCTION	0.266063	0.850817	Up	0.865	0.960339
REACTOME_MHC_CLASS_II_ANTIGEN_PRESENTATION	0.281412	0.845184	Up	0.771008	0.960339
GO_VASODILATION	0.350244	0.838138	Up	0.708713	0.960339
NABA_ECM_AFFILIATED	0.284244	0.837868	Up	0.771459	0.960339
GO_POSITIVE_REGULATION_OF_ENDOTHELIAL_CELL_APOPTOTIC_PROCESS	0.369397	0.837761	Up	0.690444	0.960339
FIRESTEIN_PROLIFERATION	0.26699	0.832573	Up	0.829418	0.960339
GO_NEGATIVE_REGULATION_OF_SPROUTING_ANGIOGENESIS	0.37967	0.829489	Up	0.694366	0.960339
GO_POSITIVE_REGULATION_OF_COAGULATION	0.35057	0.829483	Up	0.698684	0.960339
GO_SINGLE_ORGANISM_CELL_ADHESION	0.258825	0.827625	Up	0.906	0.960339
GO_PHOSPHATE_TRANSMEMBRANE_TRANSPORTER_ACTIVITY	0.326069	0.822093	Up	0.74878	0.960339
ZHONG_SECRETOME_OF_LUNG_CANCER_AND_ENDOTHELIUM	0.28348	0.820146	Up	0.780541	0.960339
GO_PROTEIN_TRANSMEMBRANE_TRANSPORT	0.290305	0.819228	Up	0.769231	0.960339
GO_REGULATION_OF_CELL_ACTIVATION	0.25604	0.819101	Up	0.917	0.960339
GO_REGULATION_OF_VASCULAR_PERMEABILITY	0.322681	0.818714	Up	0.74665	0.960339
KARLSSON_TGFB1_TARGETS_UP	0.26378	0.816759	Up	0.838974	0.960339
KAUFFMANN_DNA_REPAIR_GENES	0.255647	0.812586	Up	0.884654	0.960339
MAINA_VHL_TARGETS_UP	0.382602	0.810728	Up	0.705293	0.960339
GO_VASCULAR_ENDOTHELIAL_GROWTH_FACTOR_SIGNALING_PATHWAY	0.357407	0.810569	Up	0.722746	0.960339
DAUER_STAT3_TARGETS_DN	0.28904	0.809698	Up	0.790776	0.960339
GALIE_TUMOR_ANGIOGENESIS	0.400377	0.806991	Up	0.729927	0.960339
WESTON_VEGFA_TARGETS	0.264482	0.80583	Up	0.830737	0.960339
BIOCARTA_IL6_PATHWAY	0.323426	0.801486	Up	0.770936	0.960339
KARAKAS_TGFB1_SIGNALING	0.338634	0.801239	Up	0.744737	0.960339
GROSS_HYPOXIA_VIA_HIF1A_DN	0.261337	0.801005	Up	0.848705	0.960339
BIOCARTA_EXTRINSIC_PATHWAY	0.438531	0.79286	Up	0.741158	0.960339
GO_POSITIVE_REGULATION_OF_VASCULAR_ENDOTHELIAL_GROWTH_FACTOR_RECEPTOR_SIGNALING_PATHWAY	0.35281	0.786137	Up	0.744505	0.960339
COLLER_MYC_TARGETS_DN	0.381341	0.78581	Up	0.744928	0.960339
LU_IL4_SIGNALING	0.262301	0.780038	Up	0.850636	0.960339
RUTELLA_RESPONSE_TO_HGF_VS_CSF2RB_AND_IL4_DN	0.244153	0.776538	Up	0.934739	0.960339
ABE_VEGFA_TARGETS	0.32967	0.774034	Up	0.773087	0.960339
GO_CELL_CELL_CONTACT_ZONE	0.272515	0.773307	Up	0.832594	0.960339
GO_REGULATION_OF_ENDOTHELIAL_CELL_PROLIFERATION	0.258645	0.772997	Up	0.871036	0.960339
GO_RENAL_SYSTEM_VASCULATURE_DEVELOPMENT	0.320518	0.771286	Up	0.790488	0.960339
GO_BLOOD_VESSEL_ENDOTHELIAL_CELL_MIGRATION	0.315609	0.770284	Up	0.791139	0.960339
BIOCARTA_TGFB_PATHWAY	0.319173	0.768049	Up	0.794344	0.960339
FRIDMAN_SENESCENCE_UP	0.258021	0.764946	Up	0.868365	0.960339
GO_HYDROGEN_ION_TRANSMEMBRANE_TRANSPORT	0.2546	0.764659	Up	0.87395	0.960339
GO_NEGATIVE_REGULATION_OF_ENDOTHELIAL_CELL_MIGRATION	0.28793	0.764259	Up	0.814988	0.960339
GO_ENDOTHELIUM_DEVELOPMENT	0.253719	0.762258	Up	0.880927	0.960339
GO_LEUKOCYTE_CELL_CELL_ADHESION	0.241325	0.759489	Up	0.920732	0.960339
GO_CORONARY_VASCULATURE_DEVELOPMENT	0.27807	0.741498	Up	0.850292	0.960339
GO_CELLULAR_RESPONSE_TO_VASCULAR_ENDOTHELIAL_GROWTH_FACTOR_STIMULUS	0.288684	0.740683	Up	0.850782	0.960339
QI_HYPOXIA_TARGETS_OF_HIF1A_AND_FOXA2	0.275064	0.740345	Up	0.85168	0.960339
ELVIDGE_HIF1A_AND_HIF2A_TARGETS_UP	0.271226	0.737722	Up	0.872979	0.960339
KAMMINGA_SENESCENCE	0.281464	0.735213	Up	0.840047	0.960339
SAFFORD_T_LYMPHOCYTE_ANERGY	0.250342	0.732629	Up	0.895411	0.960339
GO_ESTABLISHMENT_OF_ENDOTHELIAL_INTESTINAL_BARRIER	0.334354	0.730484	Up	0.798592	0.960339
PETROVA_ENDOTHELIUM_LYMPHATIC_VS_BLOOD_DN	0.230946	0.728804	Up	0.948276	0.960339
GO_ANION_TRANSMEMBRANE_TRANSPORTING_ATPASE_ACTIVITY	0.387969	0.728543	Up	0.79321	0.960339
DER_IFN_ALPHA_RESPONSE_UP	0.245867	0.724745	Up	0.918455	0.960339
WINTER_HYPOXIA_UP	0.238582	0.717956	Up	0.920969	0.960339
GO_CELL_CELL_ADHERENS_JUNCTION	0.261826	0.716608	Up	0.89977	0.960339
GO_REGULATION_OF_CELL_MIGRATION_INVOLVED_IN_SPROUTING_ANGIOGENESIS	0.300795	0.711709	Up	0.842105	0.960339
GO_CELL_DIVISION	0.220153	0.709412	Up	0.998002	0.960339
BIOCARTA_HIF_PATHWAY	0.307726	0.703205	Up	0.838235	0.960339
GO_LEUKOCYTE_CHEMOTAXIS	0.243601	0.701617	Up	0.926856	0.960339
VILIMAS_NOTCH1_TARGETS_UP	0.265076	0.69802	Up	0.883803	0.960339
WINTER_HYPOXIA_METAGENE	0.219042	0.696785	Up	0.978937	0.960339
FULCHER_INFLAMMATORY_RESPONSE_LECTIN_VS_LPS_DN	0.216435	0.695649	Up	0.991009	0.960339
DER_IFN_ALPHA_RESPONSE_DN	0.368665	0.692293	Up	0.824074	0.960339
MILI_PSEUDOPODIA_CHEMOTAXIS_DN	0.212483	0.684915	Up	1	0.960339
GO_NUCLEOTIDE_TRANSMEMBRANE_TRANSPORT	0.306086	0.682025	Up	0.865385	0.960339
GO_ANTIGEN_RECEPTOR_MEDIATED_SIGNALING_PATHWAY	0.219665	0.68175	Up	0.969231	0.960339
GO_MHC_PROTEIN_BINDING	0.296512	0.67758	Up	0.863636	0.960339
BIOCARTA_IL17_PATHWAY	0.360239	0.676469	Up	0.83179	0.960339
JIANG_HYPOXIA_VIA_VHL	0.250179	0.67219	Up	0.924681	0.960339
YU_MYC_TARGETS_DN	0.243836	0.667369	Up	0.93318	0.960339
GO_MHC_CLASS_I_PROTEIN_BINDING	0.292706	0.65221	Up	0.881868	0.960339
KARLSSON_TGFB1_TARGETS_DN	0.205353	0.650961	Up	0.9889	0.960339
COURTOIS_SENESCENCE_TRIGGERS	0.340622	0.639631	Up	0.87963	0.960339
BIOCARTA_IL1R_PATHWAY	0.244734	0.639268	Up	0.945498	0.960339
BIOCARTA_IL7_PATHWAY	0.275151	0.638314	Up	0.917663	0.960339
WAESCH_ANAPHASE_PROMOTING_COMPLEX	0.291909	0.637752	Up	0.904225	0.960339
BIOCARTA_PDGF_PATHWAY	0.24198	0.637203	Up	0.954225	0.960339
BIOCARTA_P53_PATHWAY	0.263412	0.618467	Up	0.924802	0.960339
DER_IFN_GAMMA_RESPONSE_UP	0.209769	0.615919	Up	0.976521	0.960339
BIOCARTA_VEGF_PATHWAY	0.232062	0.603886	Up	0.958383	0.960339
BIOCARTA_IL22BP_PATHWAY	0.274995	0.600799	Up	0.929577	0.960339
GO_NUCLEOTIDE_TRANSMEMBRANE_TRANSPORTER_ACTIVITY	0.252218	0.596773	Up	0.938158	0.960339
BIOCARTA_NFKB_PATHWAY	0.234166	0.576224	Up	0.962687	0.960339
BIOCARTA_DEATH_PATHWAY	0.214472	0.571908	Up	0.983626	0.960339
GO_ANTIGEN_PROCESSING_AND_PRESENTATION_OF_PEPTIDE_ANTIGEN	0.182189	0.571569	Up	0.995927	0.960339
GO_LEUKOCYTE_ACTIVATION	0.176679	0.565497	Up	1	0.960339
BIOCARTA_IL10_PATHWAY	0.244501	0.554507	Up	0.960969	0.960339
GO_MACROMOLECULE_TRANSMEMBRANE_TRANSPORTER_ACTIVITY	0.226041	0.54394	Up	0.975578	0.960339
GROSS_HYPOXIA_VIA_HIF1A_UP	0.177485	0.527809	Up	1	0.960339
MILI_PSEUDOPODIA_CHEMOTAXIS_UP	0.178151	0.525138	Up	0.995708	0.960339
SCIAN_CELL_CYCLE_TARGETS_OF_TP53_AND_TP73_DN	0.209673	0.519592	Up	0.98399	0.960339
GUO_TARGETS_OF_IRS1_AND_IRS2	0.166835	0.501796	Up	0.998948	0.960339
GO_ENDOTHELIAL_CELL_MIGRATION	0.177582	0.501129	Up	0.998885	0.960339
PETROVA_PROX1_TARGETS_DN	0.170074	0.497722	Up	0.998933	0.960339
JIANG_HYPOXIA_NORMAL	0.155471	0.496721	Up	1	0.960339
MIKHAYLOVA_OXIDATIVE_STRESS_RESPONSE_VIA_VHL_UP	0.25458	0.494353	Up	0.985007	0.960339
WHITFIELD_CELL_CYCLE_G2_M	0.155391	0.493171	Up	1	0.960339
DER_IFN_GAMMA_RESPONSE_DN	0.223149	0.487526	Up	0.988732	0.960339
WHITFIELD_CELL_CYCLE_M_G1	0.15285	0.476644	Up	1	0.960339
SCHUHMACHER_MYC_TARGETS_DN	0.253698	0.476403	Up	0.981481	0.960339
DER_IFN_BETA_RESPONSE_UP	0.146002	0.44653	Up	1	0.960339
SCHMAHL_PDGF_SIGNALING	0.210096	0.432934	Up	0.992754	0.960339
MILI_PSEUDOPODIA_HAPTOTAXIS_UP	0.132959	0.429596	Up	1	0.960339
GO_MAGNESIUM_ION_TRANSMEMBRANE_TRANSPORT	0.187462	0.428381	Up	0.994652	0.960339
REACTOME_ANTIGEN_PROCESSING_UBIQUITINATION_PROTEASOME_DEGRADATION	0.129116	0.409439	Up	1	0.960339
KAMMINGA_EZH2_TARGETS	0.145496	0.398218	Up	1	0.960339
JIANG_HYPOXIA_CANCER	-0.114521	-0.483466	Down	1	0.960339
BIOCARTA_MTOR_PATHWAY	-0.170723	-0.540278	Down	0.994764	0.960339
MILI_PSEUDOPODIA	-0.151422	-0.553161	Down	1	0.960339
GALI_TP53_TARGETS_APOPTOTIC_UP	-0.239897	-0.576023	Down	0.933754	0.960339
BIOCARTA_FIBRINOLYSIS_PATHWAY	-0.28749	-0.58257	Down	0.942105	0.960339
GO_POSITIVE_REGULATION_OF_SPROUTING_ANGIOGENESIS	-0.229018	-0.623494	Down	0.934363	0.960339
BIOCARTA_TNFR1_PATHWAY	-0.190436	-0.626145	Down	0.968944	0.960339
GROSS_HYPOXIA_VIA_ELK3_AND_HIF1A_DN	-0.144704	-0.635524	Down	1	0.960339
GROSS_HYPOXIA_VIA_HIF1A_ONLY	-0.284166	-0.646373	Down	0.859701	0.960339
MIKHAYLOVA_OXIDATIVE_STRESS_RESPONSE_VIA_VHL_DN	-0.30375	-0.657352	Down	0.875706	0.960339
GO_NUCLEOTIDE_TRANSPORT	-0.223681	-0.709077	Down	0.914141	0.960339
BIOCARTA_IL2_PATHWAY	-0.238774	-0.711703	Down	0.881148	0.960339
GO_REGULATION_OF_ENDOTHELIAL_CELL_APOPTOTIC_PROCESS	-0.210687	-0.719195	Down	0.931973	0.960339
MIZUKAMI_HYPOXIA_DN	-0.359649	-0.728794	Down	0.776316	0.960339
BIOCARTA_CYTOKINE_PATHWAY	-0.322828	-0.734315	Down	0.797015	0.960339
GO_REGULATION_OF_VASCULAR_ENDOTHELIAL_GROWTH_FACTOR_RECEPTOR_SIGNALING_PATHWAY	-0.237241	-0.750785	Down	0.848168	0.960339
INGA_TP53_TARGETS	-0.261534	-0.762992	Down	0.799197	0.960339
MENSSEN_MYC_TARGETS	-0.194177	-0.766117	Down	0.9	0.960339
PID_HIF1A_PATHWAY	-0.252521	-0.779354	Down	0.821429	0.960339
GO_POSITIVE_REGULATION_OF_ENDOTHELIAL_CELL_CHEMOTAXIS	-0.306915	-0.790501	Down	0.739726	0.960339
GO_REGULATION_OF_ENDOTHELIAL_CELL_CHEMOTAXIS	-0.287438	-0.819224	Down	0.724409	0.960339
ST_B_CELL_ANTIGEN_RECEPTOR	-0.241646	-0.820164	Down	0.798561	0.960339
GO_REGULATION_OF_VASCULAR_ENDOTHELIAL_GROWTH_FACTOR_PRODUCTION	-0.265274	-0.83996	Down	0.7	0.960339
DER_IFN_BETA_RESPONSE_DN	-0.389959	-0.84392	Down	0.644068	0.960339
BIOCARTA_TNFR2_PATHWAY	-0.285227	-0.850164	Down	0.692623	0.960339
FARDIN_HYPOXIA_9	-0.373863	-0.850399	Down	0.665672	0.960339
KAUFFMANN_DNA_REPLICATION_GENES	-0.182353	-0.851723	Down	0.925926	0.960339
GO_NEGATIVE_REGULATION_OF_ENDOTHELIAL_CELL_PROLIFERATION	-0.268459	-0.852417	Down	0.751381	0.960339
GO_POSITIVE_REGULATION_OF_VASCULAR_ENDOTHELIAL_GROWTH_FACTOR_PRODUCTION	-0.278109	-0.858323	Down	0.6875	0.960339
WEINMANN_ADAPTATION_TO_HYPOXIA_UP	-0.259536	-0.859263	Down	0.702532	0.960339
GO_REGULATION_OF_CELL_ADHESION_MEDIATED_BY_INTEGRIN	-0.266383	-0.875855	Down	0.658385	0.960339
GROSS_HYPOXIA_VIA_ELK3_UP	-0.172124	-0.876567	Down	0.857143	0.960339
GO_SPROUTING_ANGIOGENESIS	-0.236414	-0.876889	Down	0.725191	0.960339
GO_DRUG_TRANSMEMBRANE_TRANSPORT	-0.341411	-0.879351	Down	0.606164	0.960339
GO_ANTIMICROBIAL_HUMORAL_RESPONSE	-0.29521	-0.886122	Down	0.566116	0.960339
MARZEC_IL2_SIGNALING_DN	-0.26473	-0.889964	Down	0.666667	0.960339
GROSS_HYPOXIA_VIA_ELK3_AND_HIF1A_UP	-0.19353	-0.89266	Down	0.954545	0.960339
GO_POSITIVE_REGULATION_OF_BLOOD_VESSEL_ENDOTHELIAL_CELL_MIGRATION	-0.282968	-0.895493	Down	0.659686	0.960339
ZHANG_PROLIFERATING_VS_QUIESCENT	-0.227006	-0.895644	Down	0.72	0.960339
CORRADETTI_MTOR_PATHWAY_REGULATORS_DN	-0.419518	-0.90789	Down	0.556497	0.960339
GO_NEGATIVE_REGULATION_OF_ENDOTHELIAL_CELL_APOPTOTIC_PROCESS	-0.295677	-0.912546	Down	0.584821	0.960339
GO_REGULATION_OF_ANTIGEN_PROCESSING_AND_PRESENTATION	-0.34475	-0.918455	Down	0.532847	0.960339
REACTOME_REGULATION_OF_HYPOXIA_INDUCIBLE_FACTOR_HIF_BY_OXYGEN	-0.290703	-0.920478	Down	0.6	0.960339
PID_HIF1_TFPATHWAY	-0.233666	-0.927309	Down	0.670588	0.960339
PID_VEGF_VEGFR_PATHWAY	-0.370198	-0.931181	Down	0.547855	0.960339
GALI_TP53_TARGETS_APOPTOTIC_DN	-0.436347	-0.944309	Down	0.50565	0.960339
BIOCARTA_IL4_PATHWAY	-0.380763	-0.9448	Down	0.519231	0.960339
GO_VASCULAR_ENDOTHELIAL_GROWTH_FACTOR_RECEPTOR_SIGNALING_PATHWAY	-0.232413	-0.953967	Down	0.537313	0.960339
HU_ANGIOGENESIS_DN	-0.278741	-0.967809	Down	0.532374	0.960339
BIOCARTA_P53HYPOXIA_PATHWAY	-0.306316	-0.969915	Down	0.542105	0.960339
DASU_IL6_SIGNALING_UP	-0.250664	-0.994765	Down	0.470588	0.954706
GO_REGULATION_OF_ANTIGEN_PROCESSING_AND_PRESENTATION_OF_PEPTIDE_ANTIGEN	-0.400939	-0.994864	Down	0.461538	0.949465
BIOCARTA_INTRINSIC_PATHWAY	-0.396719	-0.997889	Down	0.455446	0.949465
GO_REGULATION_OF_ANION_TRANSMEMBRANE_TRANSPORT	-0.315328	-0.997901	Down	0.460733	0.949465
GO_REGULATION_OF_ENDOTHELIAL_CELL_MIGRATION	-0.22848	-0.999355	Down	0.487179	0.960339
GROSS_HYPOXIA_VIA_ELK3_DN	-0.207823	-1.00188	Down	0.45	0.949465
AMUNDSON_DNA_DAMAGE_RESPONSE_TP53	-0.355405	-1.01294	Down	0.417323	0.923134
ZHENG_IL22_SIGNALING_UP	-0.300341	-1.01938	Down	0.410072	0.922085
WEINMANN_ADAPTATION_TO_HYPOXIA_DN	-0.275362	-1.02135	Down	0.442748	0.945495
GO_REGULATION_OF_ANTIGEN_RECEPTOR_MEDIATED_SIGNALING_PATHWAY	-0.316532	-1.03105	Down	0.403409	0.918465
DAUER_STAT3_TARGETS_UP	-0.28541	-1.04263	Down	0.380597	0.904734
OHGUCHI_LIVER_HNF4A_TARGETS_UP	-0.321253	-1.04739	Down	0.368421	0.904734
GO_POSITIVE_REGULATION_OF_ENDOTHELIAL_CELL_MIGRATION	-0.261409	-1.05601	Down	0.324675	0.887173
ELVIDGE_HIF1A_AND_HIF2A_TARGETS_DN	-0.245756	-1.06164	Down	0.230769	0.772911
GO_MHC_CLASS_I_PROTEIN_COMPLEX	-0.442407	-1.06227	Down	0.378549	0.904734
WACKER_HYPOXIA_TARGETS_OF_VHL	-0.414502	-1.06761	Down	0.356164	0.904734
WANG_TNF_TARGETS	-0.356702	-1.0707	Down	0.376033	0.904734
GO_ORGANIC_CATION_TRANSMEMBRANE_TRANSPORTER_ACTIVITY	-0.449086	-1.07831	Down	0.356467	0.904734
GO_REGULATION_OF_CATION_TRANSMEMBRANE_TRANSPORT	-0.232083	-1.0786	Down	0.259259	0.844153
OLSSON_E2F3_TARGETS_UP	-0.343891	-1.08829	Down	0.314136	0.877985
PID_VEGFR1_2_PATHWAY	-0.265386	-1.0892	Down	0.246154	0.817681
REACTOME_CELL_SURFACE_INTERACTIONS_AT_THE_VASCULAR_WALL	-0.270953	-1.10207	Down	0.205479	0.750209
GO_ANGIOGENESIS	-0.204263	-1.1038	Down	0.5	0.960339
GROSS_HYPOXIA_VIA_ELK3_ONLY_UP	-0.3305	-1.12412	Down	0.277027	0.852405
CHUANG_OXIDATIVE_STRESS_RESPONSE_DN	-0.437164	-1.12598	Down	0.297945	0.8572
BIOCARTA_STRESS_PATHWAY	-0.356714	-1.12949	Down	0.289474	0.8572
ELVIDGE_HYPOXIA_UP	-0.234264	-1.14617	Down	0.125	0.64946
GO_ESTABLISHMENT_OF_ENDOTHELIAL_BARRIER	-0.350506	-1.15245	Down	0.223602	0.767453
GO_ANTIGEN_PROCESSING_AND_PRESENTATION_OF_EXOGENOUS_PEPTIDE_ANTIGEN_VIA_MHC_CLASS_I	-0.296326	-1.15527	Down	0.142857	0.685214
WINTER_HYPOXIA_DN	-0.337718	-1.17258	Down	0.179856	0.687633
GO_NEGATIVE_REGULATION_OF_BLOOD_VESSEL_ENDOTHELIAL_CELL_MIGRATION	-0.385802	-1.1907	Down	0.21875	0.767453
GO_BLOOD_COAGULATION_FIBRIN_CLOT_FORMATION	-0.476994	-1.22856	Down	0.215753	0.767453
KEGG_COMPLEMENT_AND_COAGULATION_CASCADES	-0.365815	-1.22979	Down	0.16	0.685214
RANKIN_ANGIOGENIC_TARGETS_OF_VHL_HIF2A_DN	-0.544902	-1.23945	Down	0.21791	0.767453
MENSE_HYPOXIA_UP	-0.288736	-1.25831	Down	0.0930233	0.589045
GO_ENDOTHELIAL_CELL_DEVELOPMENT	-0.340355	-1.26242	Down	0.0763359	0.575889
REACTOME_ANTIGEN_PROCESSING_CROSS_PRESENTATION	-0.308966	-1.26731	Down	0.0769231	0.575889
GO_ENDOTHELIAL_CELL_PROLIFERATION	-0.401657	-1.27369	Down	0.169811	0.685214
REACTOME_ANTIGEN_PRESENTATION_FOLDING_ASSEMBLY_AND_PEPTIDE_LOADING_OF_CLASS_I_MHC	-0.41729	-1.28788	Down	0.151786	0.685214
ELVIDGE_HIF1A_TARGETS_DN	-0.305963	-1.3115	Down	0.102041	0.599324
LU_TUMOR_VASCULATURE_DN	-0.610442	-1.32107	Down	0.155367	0.685214
GO_BLOOD_COAGULATION_INTRINSIC_PATHWAY	-0.551554	-1.32435	Down	0.15142	0.685214
SOUCEK_MYC_TARGETS	-0.589563	-1.34104	Down	0.155224	0.685214
KONG_E2F1_TARGETS	-0.541166	-1.34281	Down	0.141026	0.685214
SANA_TNF_SIGNALING_DN	-0.310578	-1.36228	Down	0.0740741	0.575889
KIM_HYPOXIA	-0.434552	-1.36926	Down	0.0989011	0.598223
ELVIDGE_HYPOXIA_BY_DMOG_UP	-0.315022	-1.44911	Down	0.0357143	0.445834
GO_POSITIVE_REGULATION_OF_ANTIGEN_PROCESSING_AND_PRESENTATION	-0.607926	-1.45971	Down	0.0914826	0.589045
GO_ENDOTHELIAL_TUBE_MORPHOGENESIS	-0.579135	-1.49164	Down	0.0753425	0.575889
CLASPER_LYMPHATIC_VESSELS_DURING_METASTASIS_UP	-0.470525	-1.49208	Down	0.0471698	0.51534
SANA_TNF_SIGNALING_UP	-0.353759	-1.49344	Down	0.0185185	0.338849
GO_VENOUS_BLOOD_VESSEL_DEVELOPMENT	-0.594823	-1.53205	Down	0.0582192	0.561764
HAN_JNK_SINGALING_UP	-0.455543	-1.54942	Down	0.0202703	0.339669
WESTON_VEGFA_TARGETS_3HR	-0.394159	-1.61675	Down	0.0153846	0.308772
SCHURINGA_STAT5A_TARGETS_DN	-0.647119	-1.62773	Down	0.0363036	0.445834
MANALO_HYPOXIA_UP	-0.325058	-1.64155	Down	0.0909091	0.589045
GO_POSITIVE_REGULATION_OF_ANTIGEN_RECEPTOR_MEDIATED_SIGNALING_PATHWAY	-0.731919	-1.66485	Down	0.0298507	0.410278
GO_ANTIGEN_PROCESSING_AND_PRESENTATION_VIA_MHC_CLASS_IB	-0.682754	-1.69414	Down	0.0192308	0.338849
GO_MORPHOGENESIS_OF_AN_ENDOTHELIUM	-0.602968	-1.71851	Down	0.015748	0.308772
GO_ANTIGEN_PROCESSING_AND_PRESENTATION_OF_ENDOGENOUS_ANTIGEN	-0.595996	-1.73874	Down	0.0120482	0.287217
GROSS_HIF1A_TARGETS_DN	-0.592131	-1.8777	Down	0.00471698	0.218259
FARDIN_HYPOXIA_11	-0.594716	-1.9993	Down	0.00666667	0.225146

## Sheet: scRNA-seq_tipCell_pathways
Set	Enrichment score	NES	Direction	Pvalue	Adjusted pvalue
GO_VASCULATURE_DEVELOPMENT	0.570107	1.56025	Up	0.000120236	0.0188203
BIOCARTA_ACE2_PATHWAY	0.974581	1.67589	Up	0.000167673	0.0188203
SOUCEK_MYC_TARGETS	-0.97412	-1.66828	Down	0.000239177	0.0188203
GO_MHC_CLASS_II_PROTEIN_COMPLEX	-0.943476	-1.77709	Down	0.0002531	0.0188203
PETROVA_ENDOTHELIUM_LYMPHATIC_VS_BLOOD_UP	0.708112	1.73896	Up	0.000282008	0.0188203
PETROVA_ENDOTHELIUM_LYMPHATIC_VS_BLOOD_DN	-0.611196	-1.70648	Down	0.000369959	0.0190843
LU_TUMOR_ENDOTHELIAL_MARKERS_DN	-0.992619	-1.55791	Down	0.000464037	0.0190843
WANG_TNF_TARGETS	-0.887426	-1.80514	Down	0.000513347	0.0190843
GO_ANGIOGENESIS	0.587209	1.54928	Up	0.000514734	0.0190843
GO_MHC_CLASS_II_RECEPTOR_ACTIVITY	-0.95634	-1.69791	Down	0.000733317	0.0211782
GO_CELL_CELL_ADHESION_VIA_PLASMA_MEMBRANE_ADHESION_MOLECULES	-0.538783	-1.53334	Down	0.000777001	0.0211782
GO_LEUKOCYTE_CELL_CELL_ADHESION	-0.518366	-1.51097	Down	0.000818331	0.0211782
GO_HETEROPHILIC_CELL_CELL_ADHESION_VIA_PLASMA_MEMBRANE_CELL_ADHESION_MOLECULES	-0.796662	-1.82955	Down	0.000835422	0.0211782
JIANG_HYPOXIA_NORMAL	-0.510861	-1.52661	Down	0.000929368	0.0211782
BIOCARTA_IL5_PATHWAY	-0.946107	-1.67974	Down	0.000977756	0.0211782
BIOCARTA_HIF_PATHWAY	-0.908739	-1.72621	Down	0.00101549	0.0211782
KRIEG_HYPOXIA_VIA_KDM3A	-0.750722	-1.76574	Down	0.00113475	0.0221188
GO_REGULATION_OF_VASCULATURE_DEVELOPMENT	0.585118	1.51726	Up	0.00119316	0.0221188
NABA_CORE_MATRISOME	0.579049	1.50714	Up	0.00158877	0.0279025
KARLSSON_TGFB1_TARGETS_UP	-0.597979	-1.61967	Down	0.00168237	0.028069
GO_REGULATION_OF_TRANSMEMBRANE_TRANSPORT	0.545063	1.47674	Up	0.00196175	0.0311716
PEREZ_TP53_AND_TP63_TARGETS	0.5998	1.53541	Up	0.00214765	0.0325744
GO_REGULATION_OF_VASCULOGENESIS	0.931195	1.62139	Up	0.0023345	0.033869
RUTELLA_RESPONSE_TO_HGF_VS_CSF2RB_AND_IL4_UP	0.529197	1.43798	Up	0.00243724	0.0338862
CHUANG_OXIDATIVE_STRESS_RESPONSE_UP	-0.812176	-1.71708	Down	0.00263922	0.035085
SCHUHMACHER_MYC_TARGETS_UP	-0.661724	-1.68213	Down	0.00276413	0.035085
GROSS_HYPOXIA_VIA_ELK3_DN	-0.570956	-1.57541	Down	0.00283889	0.035085
ABE_VEGFA_TARGETS	0.871734	1.62399	Up	0.00295712	0.0352409
NABA_PROTEOGLYCANS	0.824973	1.65473	Up	0.00335946	0.0386552
PID_VEGFR1_2_PATHWAY	0.701472	1.59412	Up	0.00404616	0.0450046
SANA_TNF_SIGNALING_UP	-0.625433	-1.60245	Down	0.0044039	0.0474036
LU_TUMOR_VASCULATURE_DN	-0.902308	-1.64921	Down	0.00499376	0.0520731
MENSSEN_MYC_TARGETS	-0.695937	-1.64923	Down	0.00541774	0.0547822
GO_PASSIVE_TRANSMEMBRANE_TRANSPORTER_ACTIVITY	0.511799	1.3901	Up	0.0057338	0.0562729
GO_POSITIVE_REGULATION_OF_VASCULATURE_DEVELOPMENT	0.617078	1.51057	Up	0.006227	0.0593672
MENSE_HYPOXIA_UP	-0.59176	-1.55614	Down	0.00649773	0.0602275
NABA_BASEMENT_MEMBRANES	0.771939	1.6063	Up	0.00679305	0.0612631
GO_ANTIGEN_BINDING	-0.585842	-1.54298	Down	0.00748454	0.0655826
FULCHER_INFLAMMATORY_RESPONSE_LECTIN_VS_LPS_DN	-0.420614	-1.2999	Down	0.00766509	0.0655826
GO_LEUKOCYTE_ACTIVATION	-0.426866	-1.30402	Down	0.00870511	0.072619
BUCKANOVICH_T_LYMPHOCYTE_HOMING_ON_TUMOR_DN	0.843553	1.58371	Up	0.00920901	0.074078
GO_ENDOTHELIUM_DEVELOPMENT	0.653552	1.53714	Up	0.00932401	0.074078
GO_REGULATION_OF_CELL_CELL_ADHESION_MEDIATED_BY_CADHERIN	0.90113	1.54959	Up	0.00955734	0.0741659
GO_CELL_DIVISION	0.485534	1.32842	Up	0.011776	0.0880253
GO_REGULATION_OF_ENDOTHELIAL_CELL_MIGRATION	0.620062	1.4905	Up	0.0118962	0.0880253
FUNG_IL2_SIGNALING_2	-0.885902	-1.59619	Down	0.0121347	0.0880253
GROSS_HYPOXIA_VIA_HIF1A_DN	-0.559604	-1.4823	Down	0.0124386	0.0882069
PEREZ_TP63_TARGETS	0.509032	1.36509	Up	0.0126884	0.0882069
BIOCARTA_ECM_PATHWAY	0.810779	1.56884	Up	0.0129912	0.088434
GO_CELL_FATE_SPECIFICATION	0.696965	1.53263	Up	0.0132512	0.088434
SCHURINGA_STAT5A_TARGETS_UP	-0.80314	-1.59411	Down	0.0135377	0.0885747
GO_SODIUM_INDEPENDENT_ORGANIC_ANION_TRANSMEMBRANE_TRANSPORTER_ACTIVITY	0.879587	1.53153	Up	0.014007	0.0891665
GO_VASCULOGENESIS	0.691617	1.52526	Up	0.0141626	0.0891665
DER_IFN_BETA_RESPONSE_DN	0.931592	1.48585	Up	0.0153475	0.0948372
ZHONG_SECRETOME_OF_LUNG_CANCER_AND_ENDOTHELIUM	-0.620446	-1.53159	Down	0.0164561	0.0970702
GO_MHC_CLASS_I_PROTEIN_COMPLEX	0.891352	1.50524	Up	0.0169176	0.0970702
GO_NEGATIVE_REGULATION_OF_TRANSPORTER_ACTIVITY	0.679624	1.50888	Up	0.017128	0.0970702
GO_ENDOTHELIAL_CELL_MIGRATION	0.689717	1.51318	Up	0.0172414	0.0970702
ZHENG_IL22_SIGNALING_UP	-0.652691	-1.54674	Down	0.0173938	0.0970702
WESTON_VEGFA_TARGETS_6HR	-0.635843	-1.53551	Down	0.0175338	0.0970702
MANALO_HYPOXIA_UP	0.540353	1.38834	Up	0.0177452	0.0970702
BIOCARTA_INTRINSIC_PATHWAY	0.840969	1.5268	Up	0.0183199	0.0985975
GO_REGULATION_OF_ENDOTHELIAL_CELL_PROLIFERATION	0.616652	1.46035	Up	0.0198695	0.10524
FIRESTEIN_PROLIFERATION	0.552567	1.39075	Up	0.0205451	0.107119
GO_LEUKOCYTE_ADHESION_TO_VASCULAR_ENDOTHELIAL_CELL	-0.845718	-1.56792	Down	0.0208858	0.107219
GO_ENDOTHELIAL_CELL_DEVELOPMENT	0.705653	1.50455	Up	0.0229293	0.115927
GO_REGULATION_OF_HETEROTYPIC_CELL_CELL_ADHESION	-0.829769	-1.56292	Down	0.0240445	0.117812
GO_CELL_CELL_JUNCTION	0.483811	1.3043	Up	0.0243203	0.117812
PID_VEGF_VEGFR_PATHWAY	0.878553	1.48363	Up	0.0243614	0.117812
GO_MHC_PROTEIN_COMPLEX	-0.745431	-1.54056	Down	0.0254943	0.119848
GO_VASCULAR_ENDOTHELIAL_GROWTH_FACTOR_RECEPTOR_SIGNALING_PATHWAY	0.63542	1.45769	Up	0.0257517	0.119848
GROSS_HYPOXIA_VIA_ELK3_AND_HIF1A_UP	-0.499431	-1.36792	Down	0.0258832	0.119848
KIM_HYPOXIA	-0.734262	-1.53192	Down	0.0262192	0.119848
WESTON_VEGFA_TARGETS_12HR	-0.688354	-1.52025	Down	0.0269981	0.121092
GO_PEPTIDE_ANTIGEN_BINDING	-0.715452	-1.52339	Down	0.0275351	0.121092
GO_ANTIGEN_PROCESSING_AND_PRESENTATION_OF_EXOGENOUS_PEPTIDE_ANTIGEN_VIA_MHC_CLASS_I	0.648386	1.45737	Up	0.0275799	0.121092
BIOCARTA_IL1R_PATHWAY	-0.69001	-1.49685	Down	0.0309333	0.133146
HELLEBREKERS_SILENCED_DURING_TUMOR_ANGIOGENESIS	-0.555915	-1.41991	Down	0.0329535	0.133146
LU_TUMOR_ANGIOGENESIS_UP	0.760437	1.48193	Up	0.0331286	0.133146
KONDO_HYPOXIA	-0.89855	-1.50548	Down	0.0333095	0.133146
BIOCARTA_STRESS_PATHWAY	-0.72366	-1.5098	Down	0.0335606	0.133146
INGA_TP53_TARGETS	-0.783325	-1.52735	Down	0.0336624	0.133146
SCHUHMACHER_MYC_TARGETS_DN	0.904804	1.44312	Up	0.0339714	0.133146
ABE_VEGFA_TARGETS_30MIN	-0.719149	-1.50945	Down	0.0342827	0.133146
FRIDMAN_SENESCENCE_DN	-0.845251	-1.52295	Down	0.034423	0.133146
GO_ALCOHOL_TRANSMEMBRANE_TRANSPORTER_ACTIVITY	0.784794	1.4734	Up	0.0345338	0.133146
GO_NEGATIVE_REGULATION_OF_ENDOTHELIAL_CELL_PROLIFERATION	0.734911	1.47408	Up	0.0347144	0.133146
GO_SINGLE_ORGANISM_CELL_ADHESION	-0.389219	-1.20253	Down	0.0367183	0.139231
NABA_COLLAGENS	0.682901	1.44456	Up	0.0385157	0.142269
GO_AORTA_DEVELOPMENT	0.69263	1.44667	Up	0.0385402	0.142269
GO_ARTERY_DEVELOPMENT	0.622708	1.41997	Up	0.0389805	0.142269
SA_G2_AND_M_PHASES	-0.875685	-1.4997	Down	0.0392251	0.142269
BIOCARTA_NFKB_PATHWAY	-0.731682	-1.50238	Down	0.0397522	0.142631
GROSS_HYPOXIA_VIA_HIF1A_UP	-0.552576	-1.39674	Down	0.0404994	0.143764
GO_ENDOTHELIAL_CELL_DIFFERENTIATION	0.620398	1.4147	Up	0.0409295	0.143764
GO_SPROUTING_ANGIOGENESIS	0.67139	1.4337	Up	0.0421809	0.146266
GO_REGULATION_OF_CELL_CELL_ADHESION	0.468374	1.26274	Up	0.0425187	0.146266
NGUYEN_NOTCH1_TARGETS_DN	-0.5365	-1.37699	Down	0.0434099	0.147808
GO_POSITIVE_REGULATION_OF_ENDOTHELIAL_CELL_MIGRATION	0.622371	1.40485	Up	0.0456876	0.153992
GO_REGULATION_OF_CELL_ADHESION_MEDIATED_BY_INTEGRIN	0.68226	1.42501	Up	0.0467202	0.154514
GO_ENDOTHELIAL_CELL_PROLIFERATION	0.748632	1.44858	Up	0.0467684	0.154514
GO_CELL_MIGRATION_INVOLVED_IN_SPROUTING_ANGIOGENESIS	0.804104	1.44844	Up	0.0486558	0.15781
HU_ANGIOGENESIS_UP	-0.743315	-1.49072	Down	0.0487121	0.15781
BIOCARTA_TGFB_PATHWAY	0.774231	1.44235	Up	0.0499425	0.159324
