# Supplementary material for: Comprehensive characterization of the prostate tumor microenvironment identifies CXCR4/CXCL12 crosstalk as a novel antiangiogenic therapeutic target in prostate cancer
Source: Mol Cancer. 2022 Jun 18;21:132. doi: 10.1186/s12943-022-01597-7 (PMC9206324; doi:10.1186/s12943-022-01597-7)
Supplement: Supplementary file 10 — Additional file 10: S5. Single-cell RNA sequencing: scRNAseq_DGE: differentially expressed genes between tumor and benign conditions, scRNAseq_DGE_arterial_NEC_vs_TEC:gene list discriminating NEC versus TEC by scRNAseq,All_Clusters_GeneList:maker genes differentiating the cell clusters by scRNAseq, M1_vs_M2_GeneList: gene list differentiating between M1 and M2 macrophages by scRNAseq, Endothelial_Clusters_GeneList:gene list for Tip cells, Immature cells Venous plexus and Artery Endothelial clusters by scRNA-seq. [file 12943_2022_1597_MOESM10_ESM.xlsx]

## Sheet: scRNAseq_DGE
Feature	Log fold change	Average expression	Pvalue	Adjusted pvalue
NPY	1.41738	0.609944	4.34e-17	8.02e-13
KLK3	0.912823	0.574154	5.46e-14	5.04e-10
KLK2	0.703896	0.397855	5.22e-09	3.2143e-05
SRP14	0.872273	3.45407	7.08e-08	0.000326917
RPL36A	-0.770352	1.39485	1.09e-07	0.000367705
PTGER4	0.752997	0.496591	1.19e-07	0.000367705
CXCL12	0.860209	0.730111	1.62e-07	0.000426419
S100A4	0.876446	0.882213	8.23e-07	0.00181423
ASRGL1	0.568409	0.596073	9.48e-07	0.00181423
MTRNR2L8	-1.0683	2.36627	9.82e-07	0.00181423
PTTG1IP	0.61307	1.26094	2.32496e-06	0.00390403
SLC9A3R2	0.78608	2.65526	3.37328e-06	0.00519232
TSHZ2	0.284861	0.125906	3.69946e-06	0.00525636
CCDC3	0.631976	0.634508	4.73046e-06	0.00624117
LIFR	-0.707784	1.50538	7.0382e-06	0.00866684
ADAMTS6	0.624235	0.777856	1.15408e-05	0.0133232
SPARCL1	-0.961041	2.28914	1.39493e-05	0.0151563
TMEM30A	0.508048	0.794588	1.86099e-05	0.0190968
LINC00551	-0.519215	0.334003	2.0059e-05	0.0195006
RAMP3	0.279454	0.11053	3.03547e-05	0.0280341
RPL17	-0.465317	0.695932	3.407e-05	0.029967
FLYWCH2	0.316323	0.358521	3.80549e-05	0.0313026
GPIHBP1	-0.468671	0.479563	3.89778e-05	0.0313026
NHLRC2	0.310116	0.263594	4.29067e-05	0.0328811
PAPSS2	-0.406441	0.446874	4.5331e-05	0.0328811
SERF2	0.515328	2.20582	4.62839e-05	0.0328811
ABCG2	-0.434723	0.456627	7.17015e-05	0.0490518
ENPP4	0.338865	0.387967	7.63242e-05	0.0503495
TMSB10	0.533623	3.83027	7.95769e-05	0.050685
IGFBP4	-0.511868	1.21792	8.23974e-05	0.0507321
ADGRL4	0.538286	1.49299	9.22938e-05	0.0549922
RIPOR2	-0.346595	0.307389	0.000105138	0.0594206
CD109	0.435951	0.576078	0.00010616	0.0594206
PKM	0.409782	0.731735	0.000155168	0.0842363
CRIP2	0.509321	1.99014	0.000159616	0.0842363
S100A6	0.72825	2.76191	0.000167733	0.0860611
ID1	0.703966	2.3876	0.000176515	0.088119
SULT1B1	-0.287302	0.2976	0.00019655	0.0955388
SOX18	0.629178	2.06409	0.000202367	0.095844
KLF13	0.367965	0.567421	0.000228438	0.104682
ESR2	0.158635	0.0627436	0.000232361	0.104682
SIPA1L2	0.48836	0.706427	0.000242398	0.106603
ATP2A2	0.379862	0.595289	0.000254411	0.109284
NPRL2	0.131911	0.0707347	0.000282417	0.117196
RSPO3	0.293487	0.161319	0.000286294	0.117196
RPS26	-0.675319	2.05152	0.000291864	0.117196
MUC20-OT1	-0.294614	0.296986	0.000306144	0.120314
EVA1C	0.385453	0.577767	0.000315725	0.121495
SULF1	0.510694	0.536401	0.000329993	0.122792
CD58	0.353112	0.491866	0.000332431	0.122792
ATP8B1	0.385228	0.525859	0.000346028	0.122792
MAFB	-0.276046	0.25001	0.000349205	0.122792
MAN1A1	0.139355	0.0699061	0.000354851	0.122792
SLFN5	0.48555	1.29882	0.000358982	0.122792
CALCRL	0.495449	1.04714	0.000377146	0.123427
KLF12	0.2961	0.270833	0.000377502	0.123427
GJA4	0.573898	1.14174	0.000380885	0.123427
MRPL4	0.263349	0.248905	0.000400319	0.127337
CCND1	-0.418564	0.434749	0.00040674	0.127337
IFITM3	0.431464	3.04823	0.000432483	0.132818
ROR1	-0.206977	0.136525	0.000438628	0.132818
DSTN	0.441699	1.75617	0.000499141	0.147067
CHD3	0.339725	0.451024	0.000501608	0.147067
LTBP1	0.42196	0.600205	0.000526188	0.147913
REX1BD	0.355245	0.539022	0.000535236	0.147913
SCARB1	-0.275599	0.238573	0.000550621	0.147913
S100A11	0.495085	1.50136	0.000553102	0.147913
DBI	0.352426	0.615692	0.000556555	0.147913
PRSS23	-0.589564	1.19458	0.000559399	0.147913
KPNA2	0.378608	0.487439	0.000564888	0.147913
SNX19	0.18949	0.0848005	0.000571982	0.147913
STXBP6	-0.291777	0.308403	0.000577484	0.147913
SAT1	0.645012	3.06925	0.000588054	0.147913
OSBPL1A	-0.378318	0.52091	0.000592582	0.147913
NASP	-0.463229	0.988265	0.00060353	0.148637
MYC	-0.415679	0.59324	0.000622816	0.149671
CRYBG1	0.220995	0.207414	0.000623935	0.149671
BLOC1S1	0.348269	0.607382	0.000638575	0.15122
MAF	0.150497	0.0645973	0.000655768	0.152576
PTGES2	-0.195592	0.190201	0.000660822	0.152576
CLIC2	0.257943	0.266368	0.000681546	0.155418
OR51E2	0.175629	0.069465	0.000734667	0.163549
SPAST	0.190731	0.144878	0.000734914	0.163549
RRP36	0.24852	0.254623	0.00074608	0.163772
ZCCHC3	-0.23369	0.205393	0.00076408	0.163772
RAD50	0.104615	0.057206	0.000768777	0.163772
RPS21	-0.517365	2.23893	0.000772502	0.163772
ANXA5	0.376539	1.07108	0.000788265	0.163772
GLUL	0.554929	1.2716	0.000789115	0.163772
ZNF91	-0.267295	0.281996	0.000812644	0.165321
ABCB1	0.434213	0.758675	0.000814479	0.165321
GAPDH	0.426522	2.0634	0.000833159	0.166712
KLHL42	0.217635	0.196244	0.000839383	0.166712
TMOD3	0.371202	0.853664	0.000910008	0.178817
RPS10	-0.502544	1.82256	0.000949825	0.183223
PIK3C2A	0.440983	1.08435	0.000952272	0.183223
APCDD1	-0.381515	0.653189	0.00098811	0.187058
MDK	-0.341297	0.618615	0.00100161	0.187058
PCA3	0.185399	0.0733294	0.00100259	0.187058
REXO2	0.285645	0.442671	0.00102961	0.188138
ATP2C1	0.29269	0.352769	0.00103234	0.188138
ARHGAP4	0.34164	0.579478	0.00104645	0.188138
CALM1	0.443856	2.46696	0.00104912	0.188138
TRIL	-0.138636	0.0909986	0.001063	0.188795
MYL12B	0.409709	2.02123	0.00111824	0.193638
RPS8	-0.432269	3.24562	0.0011192	0.193638
CD74	-0.545547	2.59689	0.00112172	0.193638
HNRNPA1	-0.404947	1.38084	0.00113695	0.194451
SPINT2	0.114001	0.0598002	0.0011879	0.201301
SCARF1	-0.288564	0.356933	0.00124958	0.209075
CCDC69	0.308869	0.288275	0.00125642	0.209075
F2R	-0.310599	0.426222	0.00133428	0.215473
HNRNPAB	0.332384	0.549756	0.0013403	0.215473
HLA-DMB	-0.280708	0.35442	0.00134315	0.215473
PARP8	0.0916467	0.0362483	0.00135062	0.215473
EMP3	0.409636	0.728435	0.00135319	0.215473
ARL6IP1	-0.372978	0.714782	0.00144277	0.227012
ZNF273	0.108958	0.0535798	0.00145024	0.227012
SPATA2L	0.112269	0.0486801	0.00147853	0.229495
SLC25A29	0.222187	0.232859	0.00153213	0.235832
DDIT3	-0.195897	0.180083	0.00157075	0.239282
TRGC1	0.189121	0.0888696	0.00159446	0.239282
STC1	-0.596547	0.866181	0.0016135	0.239282
SFMBT1	0.107142	0.0495156	0.00161946	0.239282
MTRNR2L12	-0.475685	2.42829	0.00163167	0.239282
FOLH1	0.15143	0.0736753	0.00163226	0.239282
ARID5A	0.409552	0.841779	0.00167333	0.243371
PARP9	0.307157	0.398793	0.0017165	0.247699
KCNC2	0.123248	0.0487472	0.00177306	0.253878
PCDHGB7	0.106462	0.0509287	0.00189561	0.269337
SLC8A1	0.168304	0.132215	0.00192187	0.26946
RAB3GAP1	0.285143	0.429242	0.00194359	0.26946
FTL	0.412918	2.21256	0.00195394	0.26946
KANSL1-AS1	0.164908	0.108121	0.00195482	0.26946
PKN3	0.302496	0.473365	0.00199562	0.272069
PPA1	0.429208	1.71135	0.00200322	0.272069
STEAP4	0.127949	0.0506065	0.00211873	0.284522
SFXN5	0.116153	0.0633808	0.00212571	0.284522
EGFL7	0.392093	1.84931	0.00217374	0.286633
CTSC	0.308616	0.475962	0.00218296	0.286633
SOCS5	0.233384	0.183885	0.00218804	0.286633
MED4	0.320617	0.501257	0.00221946	0.287478
CD81	0.388325	2.30239	0.00222561	0.287478
HEG1	0.419823	1.63864	0.00227487	0.288104
SECTM1	0.0752616	0.0297677	0.00227996	0.288104
TIMP1	0.356162	0.529982	0.00228964	0.288104
ACTN4	0.383491	1.6348	0.00229388	0.288104
MALT1	0.264639	0.361194	0.00230845	0.288104
INO80E	-0.234794	0.228543	0.00234436	0.288888
EPC2	0.197566	0.211029	0.00234601	0.288888
PRKAG2	0.109854	0.0646106	0.00237094	0.289286
IFITM2	0.366849	2.28985	0.00238057	0.289286
PRKACA	-0.206449	0.221687	0.0024211	0.290516
UBE2E2	0.0848809	0.0381165	0.00242214	0.290516
RMI1	0.123284	0.0724232	0.0024448	0.291341
ANKRD46	0.176542	0.158999	0.00248192	0.293869
C6orf226	0.166737	0.134096	0.0025342	0.298148
FUBP3	0.216686	0.261056	0.00260714	0.304788
DDX41	-0.141108	0.123509	0.00263376	0.305963
IL3RA	0.358094	0.779663	0.00267475	0.308186
GNAQ	0.358997	0.815375	0.00268626	0.308186
PREPL	0.205075	0.212917	0.00271471	0.309528
KCND3	0.123292	0.0717395	0.00274886	0.311143
YWHAH	0.400472	1.14322	0.00276776	0.311143
CYFIP1	0.31353	0.658789	0.00277942	0.311143
FEZ2	0.361077	0.929201	0.00286855	0.315279
GPRC5B	0.315662	0.665061	0.00286865	0.315279
PPP1R9A	-0.181602	0.162598	0.00288398	0.315279
SLC7A6OS	0.141781	0.121457	0.00288464	0.315279
LRMDA	0.214115	0.252072	0.00292405	0.317706
POLH	0.0945817	0.0472996	0.00295509	0.319201
ERC1	0.351359	0.773428	0.00300394	0.321025
FKBPL	0.113745	0.0708527	0.00300673	0.321025
PLPP1	0.510809	2.23105	0.00303506	0.322188
SPON2	0.149664	0.0591956	0.00315409	0.33291
GIMAP6	0.244195	0.36022	0.00319047	0.333812
GAS6	-0.403065	1.55208	0.00321979	0.333812
TMEM50A	0.309891	0.799847	0.00324385	0.333812
WWTR1	0.379128	1.05413	0.00324842	0.333812
JUP	-0.179769	0.151266	0.00325299	0.333812
NPTXR	0.214667	0.262056	0.00330707	0.337192
MRPL20	0.292981	0.533034	0.00332245	0.337192
PODXL	0.417372	1.74368	0.00340836	0.343766
GPRIN3	0.153185	0.0864995	0.00344287	0.343766
TMCO1	0.288974	0.57185	0.00344305	0.343766
IL32	0.447457	0.858848	0.00351491	0.349053
POLR3A	0.136564	0.0847567	0.00353402	0.349075
KRT18	0.104484	0.0413259	0.00367038	0.360615
TRMT112	0.323259	0.819172	0.00371644	0.362243
THY1	-0.219003	0.156691	0.00372617	0.362243
CDO1	-0.165189	0.0998532	0.00375226	0.362869
CYTH1	0.226675	0.236945	0.00379177	0.363087
SNRPD3	0.278036	0.627406	0.00379383	0.363087
AHCY	-0.138967	0.135273	0.00384772	0.363108
IL15RA	-0.203618	0.217223	0.00385992	0.363108
CLDN10	0.130136	0.0514716	0.00386538	0.363108
ABI3BP	0.482966	0.735061	0.00387268	0.363108
TM4SF1	0.481075	3.05051	0.00393306	0.366907
PSMA4	0.273208	0.598265	0.00395388	0.366995
LAMTOR2	0.265067	0.416719	0.00401055	0.368302
CRYBG3	0.427625	0.996517	0.00402498	0.368302
TUBA1C	0.164295	0.163079	0.00402777	0.368302
NEBL	0.338484	0.541119	0.0041685	0.378932
SMTN	-0.1286	0.0853469	0.00419166	0.378932
ANXA2	0.41337	1.43791	0.00422267	0.378932
SELENOM	0.343016	0.947065	0.00422608	0.378932
SP140L	0.158478	0.137189	0.00436092	0.385995
MROH1	0.111078	0.0635524	0.00437831	0.385995
PTMS	0.367472	1.95994	0.00440257	0.385995
AGR2	0.147114	0.062731	0.00442697	0.385995
SRP72	0.308005	0.759648	0.00446425	0.385995
IQGAP1	0.338653	1.22637	0.00447297	0.385995
KITLG	-0.241033	0.292023	0.00449106	0.385995
YAF2	0.202151	0.214586	0.00450481	0.385995
AP1S2	0.303529	0.591596	0.00452593	0.385995
STOM	0.36855	2.23481	0.00453484	0.385995
PCTP	0.124929	0.0812167	0.00455473	0.385995
FAM162A	0.233965	0.294118	0.00455562	0.385995
PPIC	0.230606	0.377839	0.00461239	0.38892
MT2A	-0.507686	1.52564	0.00463225	0.38892
LSM6	0.236705	0.365402	0.00469902	0.391585
TMPRSS2	0.119429	0.055734	0.0047064	0.391585
CDKN2D	0.257262	0.341723	0.00479391	0.396882
RCN1	-0.320654	0.616472	0.00481304	0.396882
UBN2	0.246116	0.269283	0.00489794	0.400349
DHX35	0.042295	0.0167286	0.00490701	0.400349
PLA2G2A	0.124941	0.0565167	0.0049201	0.400349
ATP1B3	0.329661	0.922424	0.00497433	0.402118
RBPMS	0.230292	0.347641	0.00498538	0.402118

## Sheet: scRNAseq_DGE_arterial_NEC_vs_TE
Feature	Log fold change	Average expression	Pvalue	Adjusted pvalue
NPY	1.41738	0.609944	4.34127e-17	8.01875e-13
KLK3	0.912823	0.574154	5.46026e-14	5.04283e-10
S100A4	0.876446	0.882213	8.22872e-07	0.00181423
SRP14	0.872273	3.45407	7.07957e-08	0.000326917
CXCL12	0.860209	0.730111	1.61601e-07	0.000426419
SLC9A3R2	0.78608	2.65526	3.37328e-06	0.00519232
PTGER4	0.752997	0.496591	1.19443e-07	0.000367705
S100A6	0.72825	2.76191	0.000167733	0.0860611
ID1	0.703966	2.3876	0.000176515	0.088119
KLK2	0.703896	0.397855	5.22057e-09	3.2143e-05
SAT1	0.645012	3.06925	0.000588054	0.147913
CCDC3	0.631976	0.634508	4.73046e-06	0.00624117
SOX18	0.629178	2.06409	0.000202367	0.095844
ADAMTS6	0.624235	0.777856	1.15408e-05	0.0133232
PTTG1IP	0.61307	1.26094	2.32496e-06	0.00390403
GJA4	0.573898	1.14174	0.000380885	0.123427
ASRGL1	0.568409	0.596073	9.48169e-07	0.00181423
GLUL	0.554929	1.2716	0.000789115	0.163772
ADGRL4	0.538286	1.49299	9.22938e-05	0.0549922
TMSB10	0.533623	3.83027	7.95769e-05	0.050685
SERF2	0.515328	2.20582	4.62839e-05	0.0328811
PLPP1	0.510809	2.23105	0.00303506	0.322188
SULF1	0.510694	0.536401	0.000329993	0.122792
CRIP2	0.509321	1.99014	0.000159616	0.0842363
TMEM30A	0.508048	0.794588	1.86099e-05	0.0190968
ADAMTS1	0.497085	1.89809	0.0362555	0.852673
CALCRL	0.495449	1.04714	0.000377146	0.123427
S100A11	0.495085	1.50136	0.000553102	0.147913
SIPA1L2	0.48836	0.706427	0.000242398	0.106603
SLFN5	0.48555	1.29882	0.000358982	0.122792
ABI3BP	0.482966	0.735061	0.00387268	0.363108
TM4SF1	0.481075	3.05051	0.00393306	0.366907
RHOB	0.473072	1.85878	0.0112396	0.588459
IL32	0.447457	0.858848	0.00351491	0.349053
CALM1	0.443856	2.46696	0.00104912	0.188138
DSTN	0.441699	1.75617	0.000499141	0.147067
PIK3C2A	0.440983	1.08435	0.000952272	0.183223
FGL2	0.437454	0.976808	0.010793	0.575662
CD109	0.435951	0.576078	0.00010616	0.0594206
ABCB1	0.434213	0.758675	0.000814479	0.165321
IFITM3	0.431464	3.04823	0.000432483	0.132818
PPA1	0.429208	1.71135	0.00200322	0.272069
CRYBG3	0.427625	0.996517	0.00402498	0.368302
GAPDH	0.426522	2.0634	0.000833159	0.166712
DEPP1	0.426335	1.75745	0.0589197	0.966629
LTBP1	0.42196	0.600205	0.000526188	0.147913
HEG1	0.419823	1.63864	0.00227486	0.288104
PODXL	0.417372	1.74368	0.00340836	0.343766
PCSK5	0.416404	1.00051	0.00565571	0.420666
ENG	0.415617	1.34551	0.00785176	0.483433
HYAL2	0.413851	1.52379	0.00641705	0.434575
ANXA2	0.41337	1.43791	0.00422267	0.378932
FTL	0.412918	2.21256	0.00195394	0.26946
PKM	0.409782	0.731735	0.000155168	0.0842363
MYL12B	0.409709	2.02123	0.00111824	0.193638
EMP3	0.409636	0.728435	0.00135319	0.215473
ARID5A	0.409552	0.841779	0.00167333	0.243371
ATP13A3	0.403274	0.923348	0.00688685	0.455939
YWHAH	0.400472	1.14322	0.00276776	0.311143
EGFL7	0.392093	1.84931	0.00217374	0.286633
CD81	0.388325	2.30239	0.00222562	0.287478
EVA1C	0.385453	0.577767	0.000315725	0.121495
ATP8B1	0.385228	0.525859	0.000346028	0.122792
ACTN4	0.383491	1.6348	0.00229388	0.288104
THBD	0.382634	1.30162	0.0138692	0.618789
ATP2A2	0.379862	0.595289	0.000254411	0.109284
WWTR1	0.379128	1.05413	0.00324842	0.333812
KPNA2	0.378608	0.487439	0.000564888	0.147913
ANXA5	0.376539	1.07108	0.000788265	0.163772
TMOD3	0.371202	0.853664	0.000910008	0.178817
STOM	0.36855	2.23481	0.00453484	0.385995
KLF13	0.367965	0.567421	0.000228438	0.104682
PTMS	0.367472	1.95994	0.00440257	0.385995
IFITM2	0.366849	2.28985	0.00238057	0.289286
JAG1	0.363789	1.97135	0.0343203	0.841473
KLF2	0.361365	3.05723	0.0187105	0.683698
FEZ2	0.361077	0.929201	0.00286855	0.315279
GNAQ	0.358997	0.815375	0.00268626	0.308186
IL3RA	0.358094	0.779663	0.00267475	0.308186
SYNJ2	0.356188	0.697519	0.00546227	0.4184
TIMP1	0.356162	0.529982	0.00228964	0.288104
REX1BD	0.355245	0.539022	0.000535236	0.147913
CD58	0.353112	0.491866	0.000332431	0.122792
DBI	0.352426	0.615692	0.000556555	0.147913
IER2	0.352217	2.87173	0.0558991	0.949496
ERC1	0.351359	0.773428	0.00300394	0.321025
SH3BGRL3	0.349339	1.23876	0.00768639	0.48271
PIK3R3	0.349142	1.32696	0.0180091	0.67728
BLOC1S1	0.348269	0.607382	0.000638575	0.15122
SELENOM	0.343016	0.947065	0.00422608	0.378932
RHOA	0.341757	1.56434	0.00904763	0.532225
ARHGAP4	0.34164	0.579478	0.00104645	0.188138
CHD3	0.339725	0.451024	0.000501608	0.147067
ADD1	0.339475	1.14745	0.00614751	0.433217
ENPP4	0.338865	0.387967	7.63242e-05	0.0503495
IQGAP1	0.338653	1.22637	0.00447297	0.385995
NEBL	0.338484	0.541119	0.0041685	0.378932
MT-ND4L	0.337754	1.31482	0.02207	0.722792
KCTD12	0.337642	2.69735	0.0701512	0.993002
MCTP1	0.334364	0.752253	0.0131079	0.609863
FILIP1L	0.332506	0.660832	0.00748095	0.475786
HNRNPAB	0.332384	0.549756	0.0013403	0.215473
ATP1B3	0.329661	0.922424	0.00497433	0.402118
CEBPD	0.324053	0.577799	0.0184978	0.683337
TRMT112	0.323259	0.819172	0.00371644	0.362243
ARID5B	0.322069	0.745851	0.0164649	0.662453
ABL2	0.321075	0.847304	0.0271686	0.788531
MED4	0.320617	0.501257	0.00221947	0.287478
CD63	0.319346	1.63978	0.018894	0.683698
FLYWCH2	0.316323	0.358521	3.80549e-05	0.0313026
SOX17	0.316152	1.20036	0.0667739	0.985067
GPRC5B	0.315662	0.665061	0.00286865	0.315279
EIF4G2	0.315598	1.63418	0.00870376	0.515279
TPM4	0.315114	1.31081	0.0159332	0.657045
RAMP2	0.314675	2.52092	0.0280119	0.803429
CYFIP1	0.31353	0.658789	0.00277942	0.311143
ATP1A1	0.313239	1.34554	0.0213758	0.710921
JAM2	0.312814	1.05334	0.0105106	0.570641
CDC42	0.311904	1.4749	0.00998689	0.556196
IL6	0.311614	0.283222	0.00591911	0.430441
AKAP13	0.311404	0.91809	0.0103348	0.564776
NHLRC2	0.310116	0.263594	4.29067e-05	0.0328811
TMEM50A	0.309891	0.799847	0.00324385	0.333812
CCDC69	0.308869	0.288275	0.00125642	0.209075
CTSC	0.308616	0.475962	0.00218296	0.286633
SRP72	0.308005	0.759648	0.00446425	0.385995
PTPN12	0.307864	0.932346	0.0100235	0.556196
PARP9	0.307157	0.398793	0.0017165	0.247699
SLCO2A1	0.306829	0.863108	0.0387431	0.870299
MRPL33	0.305686	1.18563	0.021882	0.717908
ARL15	0.304867	1.67538	0.0188119	0.683698
SH3GLB1	0.303593	1.00495	0.0142764	0.620468
AP1S2	0.303529	0.591596	0.00452593	0.385995
PKN3	0.302496	0.473365	0.00199562	0.272069
CAVIN3	0.301389	0.648901	0.0112461	0.588459
HES4	0.29613	1.08255	0.0195723	0.689725
KLF12	0.2961	0.270833	0.000377502	0.123427
MYL6	0.293723	2.19303	0.031596	0.819893
TMTC1	0.293563	0.836789	0.0223629	0.726593
RSPO3	0.293487	0.161319	0.000286294	0.117196
PDLIM5	0.293247	1.16646	0.0279209	0.802063
NEAT1	0.293126	3.09512	0.1608	1
MRPL20	0.292981	0.533034	0.00332245	0.337192
ATP2C1	0.29269	0.352769	0.00103234	0.188138
MET	0.292454	0.622867	0.0100522	0.556196
FUT8	0.291782	0.632412	0.00917464	0.532908
GSTO1	0.289977	0.870434	0.0179462	0.67728
PECAM1	0.289169	2.00722	0.0338219	0.841473
TMCO1	0.288974	0.57185	0.00344305	0.343766
PCDH17	0.288892	0.394994	0.00791724	0.48551
TAX1BP1	0.287071	0.868395	0.00878078	0.518178
CDKN1A	0.28621	0.961238	0.0604002	0.966629
IL6ST	0.28586	1.16661	0.0362493	0.852673
REXO2	0.285645	0.442671	0.00102961	0.188138
RAB3GAP1	0.285143	0.429242	0.00194359	0.26946
TSHZ2	0.284861	0.125906	3.69946e-06	0.00525636
DUSP1	0.284143	3.07697	0.0800547	1
LGALS1	0.283202	0.531629	0.0132837	0.610797
KTN1	0.282105	1.53379	0.0240688	0.748809
APOLD1	0.282098	0.581016	0.0727914	0.997276
RAN	0.281796	1.01872	0.0151758	0.637221
RAD21	0.281522	0.729281	0.0102037	0.562606
NDUFB10	0.280923	0.728079	0.00929436	0.536488
SRGN	0.280072	2.84381	0.018224	0.67728
RAMP3	0.279454	0.11053	3.03547e-05	0.0280341
SP110	0.279397	0.467544	0.00644652	0.434575
DUSP5	0.278995	0.684964	0.0358677	0.852673
SNRPD3	0.278036	0.627406	0.00379383	0.363087
EID1	0.27693	1.44896	0.0174495	0.67589
UGCG	0.27657	0.426257	0.0119294	0.60009
POMP	0.276473	1.45803	0.0362081	0.852673
DST	0.274645	1.43633	0.109441	1
PSMA4	0.273208	0.598265	0.00395388	0.366995
HNRNPA3	0.27298	1.43327	0.0282768	0.805495
RAPGEF5	0.271725	1.19174	0.0552616	0.948508
HLA-DRB1	0.270595	1.60402	0.122875	1
EPAS1	0.269536	2.43862	0.0384938	0.870299
HSPA8	0.268754	1.48213	0.0336592	0.841473
NUAK1	0.266952	0.537031	0.0129745	0.608585
PDLIM1	0.266877	1.31778	0.0446241	0.900821
SLC2A3	0.266876	1.36271	0.230485	1
MRPL17	0.265881	0.527599	0.0107504	0.575662
JAG2	0.265443	1.11525	0.0349611	0.848797
LAMTOR2	0.265067	0.416719	0.00401055	0.368302
CAPZA2	0.264959	1.09157	0.0300392	0.812518
MALT1	0.264639	0.361194	0.00230845	0.288104
ARPC2	0.264625	1.44904	0.0164429	0.662453
TAGLN2	0.264502	2.27982	0.0449102	0.900853
MYCT1	0.263581	0.939367	0.0290991	0.811303
MRPL4	0.263349	0.248905	0.000400319	0.127337
S1PR1	0.26332	0.935522	0.0324325	0.825151
DDX5	0.262413	2.23018	0.024598	0.752269
HEY1	0.262173	0.508556	0.028156	0.80506
S100A10	0.261471	1.21634	0.0858039	1
DNAJA2	0.260271	0.462184	0.00822626	0.490152
G3BP1	0.259763	0.720517	0.026515	0.782535
NFKBIZ	0.259755	0.695261	0.0338639	0.841473
CLIC2	0.257943	0.266368	0.000681546	0.155418
CDKN2D	0.257262	0.341723	0.00479391	0.396882
C19orf53	0.257203	0.775707	0.0117037	0.599072
CAP1	0.256681	0.645068	0.0111582	0.588459
TMSB4X	0.255702	3.407	0.0288615	0.811303
SOS1	0.255449	0.948652	0.0407091	0.88395
MGST3	0.255184	0.949961	0.0359504	0.852673
HEBP2	0.254053	0.480032	0.00817367	0.488595
ICAM2	0.253996	1.45734	0.0550346	0.948508
CSTB	0.2539	0.746243	0.0302201	0.812518
PFN1	0.253587	1.43323	0.0641747	0.98218
PNP	0.252265	0.50863	0.0205547	0.704388
LMO2	0.251306	1.5551	0.0672489	0.985067
HSPB1	0.250564	1.65246	0.083752	1
NCL	0.250167	1.30371	0.0440848	0.897784
PDIA3	0.249963	1.35128	0.0372354	0.859718
PICALM	0.249709	0.844617	0.0300985	0.812518
CCL8	0.2496	0.106823	0.00640402	0.434575
IPO7	0.248876	0.401642	0.00617199	0.433217
RRP36	0.24852	0.254623	0.00074608	0.163772
RNH1	0.247705	0.669251	0.0205159	0.704366
NR4A1	0.247645	1.89614	0.218287	1
NDRG1	0.247624	0.95136	0.0452243	0.900853
SRSF9	0.246767	0.888197	0.0292026	0.811303
UBN2	0.246116	0.269283	0.00489794	0.400349
MORF4L1	0.245565	1.38763	0.0485704	0.916267
GIMAP6	0.244195	0.36022	0.00319047	0.333812
PLS3	0.243888	1.0681	0.0631486	0.974742
ID3	0.243491	1.69047	0.214218	1
SYNPO	0.243396	1.04351	0.0594611	0.966629
CFAP36	0.241808	1.00783	0.0916781	1
PFDN2	0.240961	0.652633	0.0129228	0.608585
ADAM15	0.240802	1.35113	0.0672497	0.985067
CTSB	0.240407	0.609954	0.0189037	0.683698
LPCAT2	0.239581	1.00375	0.0518409	0.929739
TSPO	0.23914	1.29002	0.0574193	0.96648
PRELID1	0.239101	0.628899	0.0284666	0.80769
RFK	0.238219	0.489532	0.024094	0.748809
XRN1	0.237761	0.416624	0.0127494	0.608514
ALKBH7	0.237681	0.464741	0.019309	0.686415
ITGB1	0.237647	2.18814	0.0567367	0.958815
RSRC1	0.236872	0.419056	0.00926369	0.536394
LSM6	0.236705	0.365402	0.00469902	0.391585
PHACTR2	0.236398	0.798341	0.0493962	0.91883
CHCHD2	0.235896	1.34551	0.0289425	0.811303
SPRY1	0.235352	0.308293	0.0613736	0.966629
FGF18	0.234118	0.360377	0.039685	0.872584
FAM162A	0.233965	0.294118	0.00455562	0.385995
VMP1	0.233919	0.935991	0.116465	1
RHOC	0.233769	1.5008	0.0860795	1
ATP5MC3	0.233459	0.689339	0.017544	0.67589
SOCS5	0.233384	0.183885	0.00218804	0.286633
ADGRF5	0.231671	1.76472	0.0968639	1
UBE2J1	0.231625	0.843156	0.0358906	0.852673
KMT2C	0.231008	0.673563	0.0348737	0.848686
PPIC	0.230606	0.377839	0.00461239	0.38892
RANBP2	0.230554	0.529391	0.020148	0.700459
DCTN3	0.230498	0.552625	0.0307376	0.818391
DNAJA1	0.230496	1.30726	0.112309	1
RBPMS	0.230292	0.347641	0.00498538	0.402118
RALGAPA2	0.230047	0.34939	0.00515919	0.40948
RTN4	0.229755	1.09628	0.0612942	0.966629
RAB11B	0.228692	0.502331	0.00599527	0.432573
EPS8	0.228525	0.673188	0.0363347	0.852673
ADAMTS4	0.227995	0.276447	0.0542148	0.943828
PPIA	0.227937	1.73043	0.0790532	1
ATP5F1D	0.227626	0.887735	0.0300966	0.812518
CYTH1	0.226675	0.236945	0.00379177	0.363087
FNBP1	0.226351	0.563323	0.0230244	0.735786
ZEB1	0.22597	0.967566	0.0473535	0.910801
DYNLL1	0.225899	1.53992	0.0858704	1
EDF1	0.225784	1.14674	0.0600319	0.966629
CD164	0.22482	0.525033	0.0196414	0.689725
ARL6IP4	0.224543	0.984881	0.053897	0.941346
F11R	0.223841	0.556137	0.0292227	0.811303
SLC25A29	0.222187	0.232859	0.00153212	0.235832
COL4A2	0.222158	0.351098	0.0246398	0.752269
DDAH2	0.221674	0.66491	0.0264756	0.782535
ELOB	0.221454	1.21485	0.0600988	0.966629
RBX1	0.221454	0.714391	0.0376604	0.864131
IFI27	0.221439	3.21363	0.0895238	1
CLIP1	0.221264	0.522644	0.0402128	0.879467
SERTAD1	0.221123	0.689438	0.0552411	0.948508
CD55	0.221033	0.659122	0.0769624	1
CRYBG1	0.220995	0.207414	0.000623935	0.149671
RAB2A	0.220776	0.776809	0.0467258	0.908984
YWHAB	0.220352	1.53409	0.0598244	0.966629
GADD45B	0.220214	1.79563	0.324316	1
ATP5F1E	0.220025	1.8271	0.103402	1
CORO1B	0.219899	0.387162	0.00804852	0.487061
ADCY4	0.219899	0.56125	0.0499467	0.92349
SUN1	0.219693	0.657814	0.045093	0.900853
RABAC1	0.219217	1.06295	0.0649761	0.985067
BRI3	0.219158	1.1199	0.0671672	0.985067
CD34	0.218958	1.3318	0.105257	1
PPM1G	0.218925	0.499507	0.0226148	0.730277
CFH	0.218839	1.02117	0.126562	1
TJP1	0.218477	1.32762	0.0930451	1
FNDC3A	0.21822	0.486037	0.0242771	0.748809
KLHL42	0.217635	0.196244	0.000839383	0.166712
CD59	0.217012	1.6865	0.105937	1
FUBP3	0.216686	0.261056	0.00260714	0.304788
HNRNPA2B1	0.216542	2.25224	0.0718824	0.994661
C4orf48	0.216403	0.611789	0.0475482	0.910801
DYNC1LI1	0.216075	0.391164	0.0117426	0.599072
STIP1	0.215331	0.314728	0.0120624	0.600552
YPEL3	0.215208	0.585111	0.0454664	0.903022
ICE1	0.215107	0.285937	0.00552318	0.4184
C8orf33	0.21505	0.501582	0.0314293	0.819893
RBFOX2	0.214997	0.548947	0.0388913	0.870299
GUK1	0.214873	1.29032	0.0537023	0.939868
CD46	0.214761	1.37587	0.123698	1
NPTXR	0.214667	0.262056	0.00330707	0.337192
LRMDA	0.214115	0.252072	0.00292404	0.317706
TMEM160	0.213941	0.489035	0.017042	0.672933
NCKAP1	0.213893	0.772369	0.0592455	0.966629
PPP1R14A	0.213811	0.974622	0.109214	1
PLCB1	0.213465	0.528218	0.0431448	0.897441
RAC1	0.212808	1.86985	0.0979668	1
NOP10	0.212686	0.82653	0.0614897	0.967441
SKIL	0.212489	0.910537	0.102752	1
CD9	0.21165	1.74393	0.130034	1
SOCS2	0.211175	0.969491	0.192294	1
PLEKHG1	0.211049	0.592875	0.0581743	0.96648
EIF2S2	0.210838	0.782108	0.0674	0.985705
PQBP1	0.210275	0.310039	0.00715853	0.465582
RASIP1	0.210248	0.80609	0.0582304	0.96648
NEDD8	0.209891	0.8469	0.0431237	0.897441
TMF1	0.209491	0.431374	0.0193613	0.686415
SEC61B	0.209447	1.08954	0.0808478	1
PRKAR1A	0.20856	0.890704	0.0934711	1
PPIL4	0.208477	0.347408	0.00704921	0.463366
LARP7	0.208278	0.530395	0.0476811	0.910801
GOLPH3	0.208166	0.438844	0.0366838	0.855441
CLOCK	0.208115	0.25354	0.00778393	0.48271
ZMAT2	0.208105	0.358392	0.00802191	0.487061
VAMP5	0.208004	1.3232	0.111501	1
TNKS1BP1	0.207852	0.388688	0.0154628	0.644726
RSRC2	0.207817	0.744411	0.0610998	0.966629
UBE4A	0.20759	0.29205	0.0105728	0.571024
TM6SF1	0.207352	0.454636	0.0285783	0.809616
WWC3	0.207352	0.512765	0.0300578	0.812518
CALR	0.207112	1.34292	0.108225	1
NUDT14	0.206929	0.690907	0.0757442	1
CRIP1	0.20666	0.259199	0.0180841	0.67728
GRAMD1A	0.206611	0.412763	0.0164762	0.662453
CLTB	0.206467	0.494637	0.0315483	0.819893
AURKAIP1	0.205807	0.527521	0.0190836	0.685785
OTUD6B-AS1	0.205708	0.412002	0.0195032	0.688803
TMEM165	0.205678	0.537485	0.0360169	0.852673
RB1	0.205436	0.511175	0.031974	0.819893
TNXB	0.205321	0.318446	0.0434234	0.897784
SPCS3	0.205178	0.683841	0.0814826	1
PREPL	0.205075	0.212917	0.00271472	0.309528
NPDC1	0.204865	1.83153	0.0778331	1
EDN1	0.204036	0.820612	0.251045	1
ASS1	0.203985	0.553545	0.0662263	0.985067
COX7A2	0.203706	0.927463	0.0715286	0.994661
ADRA2C	0.203167	0.296126	0.0228788	0.733671
AP3B1	0.202739	0.300719	0.00748046	0.475786
SORT1	0.202574	0.343076	0.020096	0.700363
YAF2	0.202151	0.214586	0.00450481	0.385995
TRAPPC3	0.201636	0.273654	0.00543852	0.4184
MSL1	0.201566	0.304933	0.0114652	0.593678
GNB1	0.201305	1.01728	0.0901711	1
TUBB4B	0.200981	0.648277	0.0899342	1
NNMT	0.20069	0.979206	0.188303	1
TMEM59	0.200465	1.19861	0.0766716	1
PLEKHB2	0.200308	0.568539	0.0634734	0.976711
FUBP1	0.19997	0.50994	0.0342919	0.841473
TTC1	0.199873	0.38582	0.0125073	0.607688
CLIC1	0.199229	1.14455	0.113558	1
ZBTB7A	0.199065	0.645934	0.080119	1
ZNF22	0.19876	0.629903	0.0817753	1
TOX2	0.198295	0.46457	0.0319346	0.819893
EPC2	0.197566	0.211029	0.00234601	0.288888
CCL2	0.197376	0.431983	0.259018	1
RUNDC3B	0.196185	0.344518	0.0435969	0.897784
NFE2L2	0.196092	1.00475	0.115023	1
VPS13C	0.196086	0.852077	0.122867	1
RRAS	0.195776	0.863973	0.0937931	1
SHOC2	0.19467	0.442551	0.0310975	0.819893
CD2AP	0.193715	0.575406	0.063148	0.974742
NIPBL	0.193556	0.644858	0.0739092	1
ARPC5L	0.19312	0.554035	0.0649675	0.985067
DDX1	0.193056	0.41398	0.0412737	0.890437
CHMP5	0.19266	0.756312	0.0720289	0.994661
PLAT	0.19264	0.318867	0.0646703	0.983148
FOSL2	0.192471	0.827342	0.171729	1
LYL1	0.192148	0.461308	0.0595061	0.966629
GABARAPL1	0.191928	0.644522	0.0762035	1
UBL5	0.191515	1.1233	0.132074	1
ANXA1	0.191144	0.740514	0.128428	1
STK38L	0.190992	0.396244	0.0389874	0.870299
SPAST	0.190731	0.144878	0.000734914	0.163549
SMARCA2	0.19019	0.772637	0.112277	1
SLU7	0.19017	0.433136	0.043904	0.897784
TUSC2	0.189953	0.275761	0.0128531	0.608585
NRARP	0.189912	0.602325	0.0969109	1
SNX19	0.18949	0.0848005	0.000571982	0.147913
TRGC1	0.189121	0.0888696	0.00159446	0.239282
CLIC4	0.188882	0.885472	0.11504	1
DGKE	0.188321	0.512307	0.100284	1
MYL12A	0.188232	1.6804	0.135926	1
CMTM6	0.187627	0.467783	0.0375673	0.864131
PDE10A	0.18675	0.248426	0.0241335	0.748809
CRBN	0.186719	0.606889	0.0543643	0.945539
DIAPH2	0.18621	0.315763	0.0190638	0.685785
AGTPBP1	0.186183	0.337836	0.0430987	0.897441
DDX3X	0.186011	1.48454	0.224536	1
CEBPG	0.185705	0.306436	0.0203997	0.702297
PUF60	0.185497	0.452074	0.0425429	0.893301
PCA3	0.185399	0.0733294	0.00100259	0.187058
CCPG1	0.185135	0.811783	0.0894204	1
PPP1R7	0.184884	0.362937	0.0498222	0.92349
ACBD3	0.184803	0.327649	0.0159316	0.657045
SERTAD4-AS1	0.184743	0.28097	0.0253671	0.764364
PRDX1	0.184554	1.34205	0.165657	1
TBC1D1	0.184391	0.623106	0.0935586	1
EIF1	0.18428	2.75227	0.0920618	1
ATP5PF	0.183606	1.30259	0.150396	1
OS9	0.183517	0.702911	0.0621412	0.971683
SPTAN1	0.183451	1.46564	0.153565	1
FUT11	0.183221	0.2302	0.0178542	0.677176
MYO6	0.183085	0.39368	0.0601669	0.966629
MSI2	0.183032	0.587204	0.113028	1
EFHD2	0.182704	0.235805	0.012194	0.60277
FAM204A	0.18262	0.512577	0.0907742	1
RPS11	0.182435	2.15846	0.23461	1
DEPTOR	0.182425	0.277512	0.0267057	0.784229
ACTB	0.182406	2.85123	0.167127	1
SLC25A3	0.182124	1.22181	0.109855	1
IFT43	0.181676	0.428943	0.0608803	0.966629
FOXP1	0.18166	1.27872	0.144263	1
CTTNBP2NL	0.181309	0.854991	0.11284	1
GTPBP4	0.181148	0.305845	0.0180344	0.67728
PNRC1	0.181067	1.64091	0.167567	1
STARD4	0.180834	0.239769	0.0213888	0.710921
GNPTAB	0.180749	0.454121	0.0662102	0.985067
PSIP1	0.180647	1.0126	0.124834	1
ATXN2	0.180553	0.428314	0.0668462	0.985067
HRH1	0.180457	0.309331	0.0384762	0.870299
ATP6V1F	0.179862	0.761641	0.107686	1
CNN3	0.179849	0.854237	0.134565	1
NBR1	0.178942	0.330738	0.0307932	0.818391
DNAJC3	0.178346	0.606814	0.0955354	1
PLOD2	0.178183	0.195509	0.0180065	0.67728
CMPK1	0.178152	0.512432	0.0480086	0.911606
ITPR2	0.17807	0.234268	0.0382999	0.870299
RAB14	0.177934	0.747162	0.115009	1
C4orf3	0.177788	0.953752	0.12247	1
YIPF3	0.177615	0.453456	0.0584461	0.96648
EXOSC6	0.17758	0.351567	0.0340199	0.841473
BIRC6	0.177133	0.620965	0.0852025	1
UQCRFS1	0.176941	0.442211	0.091929	1
ANKRD46	0.176542	0.158999	0.00248193	0.293869
CCS	0.176447	0.230706	0.00867952	0.515279
ALPL	0.17616	0.523315	0.138482	1
VGLL4	0.176101	0.571017	0.0982742	1
LAMTOR4	0.176084	0.790393	0.0587305	0.966629
POLK	0.176065	0.39263	0.0395811	0.871808
INPP1	0.176037	0.343866	0.0319153	0.819893
SGK1	0.175974	0.44441	0.146188	1
TIPARP	0.17594	0.379744	0.067909	0.986552
PNPLA8	0.175789	0.388793	0.0535339	0.93833
MYOF	0.175676	0.513452	0.0819395	1
OR51E2	0.175629	0.069465	0.000734667	0.163549
PSMC5	0.175543	0.593535	0.079102	1
GRN	0.175454	0.925824	0.174991	1
LGALS8	0.175177	0.326383	0.034321	0.841473
PHAX	0.17482	0.395404	0.0398286	0.873722
SELENOK	0.174502	0.814339	0.135981	1
RRAGA	0.174436	0.453144	0.0642411	0.98218
AQP1	0.174326	1.37416	0.327435	1
MRPS36	0.173844	0.28302	0.0379747	0.870262
MEF2D	0.173779	0.229927	0.00793968	0.48551
RAP1A	0.1737	0.62437	0.0982697	1
SLC35A3	0.173429	0.262914	0.0242232	0.748809
LAMTOR5	0.173131	0.739947	0.0898666	1
ZFC3H1	0.173105	0.313335	0.0286538	0.810513
SNRPB	0.172721	0.716305	0.114157	1
ZCCHC2	0.172657	0.164935	0.00657674	0.441742
PTMA	0.17244	3.74115	0.124651	1
REEP3	0.172386	0.550711	0.0790962	1
MAP1B	0.172035	0.215311	0.0369266	0.859031
SIGIRR	0.171865	0.683206	0.0920583	1
PPP1R10	0.171785	0.922133	0.191011	1
ITGAV	0.171709	0.404406	0.0744884	1
FAM110D	0.171621	0.391605	0.0964078	1
SEC11C	0.171606	0.795022	0.141163	1
PRDX3	0.171563	0.471921	0.06116	0.966629
RAB6A	0.171498	0.489301	0.0668777	0.985067
USP34	0.171245	0.58543	0.105524	1
UGP2	0.171203	0.343245	0.0555316	0.948508
CASKIN2	0.170994	0.52871	0.114567	1
SWAP70	0.170928	1.30287	0.164823	1
TMC6	0.170357	0.264825	0.0213996	0.710921
PAM	0.170256	0.456641	0.0720511	0.994661
CARHSP1	0.17021	0.460053	0.0672385	0.985067
SSX2IP	0.169784	0.194738	0.0139186	0.61892
GRB2	0.169765	0.47366	0.0535434	0.93833
USP7	0.169639	0.426413	0.0703469	0.993002
CDS2	0.169561	0.250912	0.022818	0.732993
METAP2	0.169533	0.661792	0.132992	1
HNRNPH2	0.16881	0.432034	0.0434644	0.897784
UBE2A	0.168802	0.257229	0.0149276	0.635316
FAT4	0.168791	0.378613	0.0610314	0.966629
STAU2	0.168761	0.292356	0.0435248	0.897784
RAB10	0.168425	0.631953	0.111786	1
TUBB6	0.168389	0.384278	0.0872402	1
SLC25A4	0.168306	0.263961	0.0247867	0.75426
SLC8A1	0.168304	0.132215	0.00192187	0.26946
SAP30BP	0.168199	0.448654	0.0622327	0.971683
S100A13	0.167999	0.892713	0.197489	1
AAK1	0.167999	0.712562	0.134629	1
DYNLT1	0.167832	0.504343	0.066527	0.985067
SEMA3G	0.167772	1.52346	0.243592	1
ATL3	0.167747	0.470042	0.0761905	1
SP100	0.167508	0.829816	0.179898	1
REEP5	0.167476	0.710108	0.113405	1
GIMAP4	0.167331	1.23135	0.218853	1
RAPGEF3	0.166792	0.339497	0.083596	1
PLSCR1	0.166786	0.751593	0.178577	1
C6orf226	0.166737	0.134096	0.0025342	0.298148
PTPRA	0.166283	0.522416	0.103882	1
GOLGA4	0.166058	0.926516	0.160705	1
ZCCHC14	0.165364	0.310836	0.0301489	0.812518
EXOC5	0.165309	0.284261	0.0365827	0.855441
TEX264	0.165038	0.375782	0.0521651	0.929739
KANSL1-AS1	0.164908	0.108121	0.00195483	0.26946
RNF11	0.164843	0.501977	0.0885717	1
MFSD1	0.164757	0.217995	0.00914828	0.532908
FAM177A1	0.164654	0.48319	0.0906254	1
PSMD13	0.164612	0.490205	0.0856172	1
PPDPF	0.16441	1.29292	0.204339	1
YBX1	0.164389	1.8439	0.214851	1
TUBA1C	0.164295	0.163079	0.00402777	0.368302
RSF1	0.164248	0.713026	0.138908	1
OTUD1	0.164133	0.234226	0.0601135	0.966629
STXBP3	0.163963	0.314221	0.067045	0.985067
ATP5MC1	0.163722	0.408276	0.0442862	0.898946
TUT7	0.163641	0.252996	0.0344144	0.841945
EIF5B	0.163532	0.716888	0.186779	1
PSMB4	0.163501	0.523644	0.0834793	1
TPP1	0.16311	0.30077	0.0307467	0.818391
CNKSR3	0.162919	0.269421	0.0886062	1
GATA2-AS1	0.162757	0.392041	0.0653853	0.985067
WWC2	0.162741	0.549566	0.106175	1
ATOX1	0.162721	0.611467	0.108835	1
SMIM22	0.162411	0.0642373	0.00580741	0.428669
EMC7	0.162408	0.421063	0.0558176	0.949362
AKIRIN1	0.162275	0.259742	0.0387634	0.870299
RPS20	0.162268	1.68759	0.219116	1
SETD3	0.162149	0.269752	0.04254	0.893301
ARFGEF2	0.162109	0.231474	0.0217934	0.716275
MAPK3	0.16209	0.707093	0.129424	1
SHKBP1	0.162079	0.304982	0.0356696	0.852673
RFC3	0.161636	0.205823	0.0353066	0.852673
PIP4K2A	0.161606	0.170865	0.00760846	0.481287
KIDINS220	0.161548	0.539328	0.116957	1
HSPA4	0.161097	0.264638	0.0239873	0.748809
HSP90B1	0.160994	1.6537	0.213187	1
SH3BGRL	0.160993	0.75148	0.109531	1
CEP350	0.160923	0.460492	0.113762	1
FAM13B	0.160881	0.21881	0.047682	0.910801
LTBP4	0.160839	1.29326	0.3365	1
HAX1	0.160008	0.412593	0.0765186	1
IL13RA1	0.159902	0.314015	0.0452903	0.900853
OSMR	0.159894	0.454078	0.114019	1
PLCG2	0.159695	0.91013	0.195007	1
RNASEH2C	0.159526	0.419115	0.0745646	1
ZBTB38	0.159494	1.03711	0.191921	1
CHMP3	0.159423	0.700032	0.15235	1
YAP1	0.15941	0.346739	0.0769101	1
POLR2G	0.159345	0.402866	0.0504786	0.928819
MIER2	0.159082	0.248616	0.0308473	0.818649
ZNF704	0.159069	0.541959	0.152147	1
TGFBR2	0.159001	0.75167	0.195765	1
NAA10	0.158714	0.717477	0.171392	1
UBE2Q1	0.158705	0.276134	0.0375247	0.864131
ESR2	0.158635	0.0627436	0.000232361	0.104682
AIMP2	0.158582	0.156664	0.0125035	0.607688
ROCK2	0.158566	0.773136	0.172415	1
SP140L	0.158478	0.137189	0.00436092	0.385995
TRPM4	0.158201	0.15239	0.0151384	0.637221
SERPINH1	0.158136	0.729144	0.173339	1
MTDH	0.157961	0.937449	0.206845	1
SULF2	0.157913	0.631221	0.151624	1
SRA1	0.157499	0.247429	0.0383046	0.870299
GPR108	0.157497	0.29091	0.0422704	0.893301
PLEC	0.157411	0.93377	0.177166	1
ROMO1	0.157047	0.443856	0.0966779	1
PRDM16	0.157013	0.260592	0.0664942	0.985067
SMARCA5	0.15676	0.623703	0.176021	1
ANKRD17	0.156587	0.585029	0.156491	1
ADAM10	0.156558	0.729902	0.182966	1
PPM1D	0.156285	0.36502	0.0886942	1
MRPS34	0.156167	0.29738	0.038173	0.870299
OSTF1	0.15607	0.270986	0.0447332	0.900853
KIAA0232	0.156026	0.215022	0.0182603	0.67728
SAV1	0.155945	0.452882	0.0984857	1
PSMB6	0.155829	0.72588	0.140103	1
NADK	0.155653	0.192864	0.0362356	0.852673
TRIP12	0.155341	0.577413	0.142081	1
PROS1	0.155153	0.336975	0.117818	1
SECISBP2L	0.155117	0.418514	0.106781	1
ENSA	0.154809	0.637637	0.131688	1
CHAMP1	0.154745	0.120818	0.013322	0.610797
NCK2	0.154651	0.159398	0.0102705	0.563966
BLOC1S5	0.154596	0.284345	0.0331163	0.835645
DNAJC10	0.154563	0.447312	0.0974701	1
SEL1L	0.154546	0.416152	0.0953632	1
ABTB1	0.154443	0.183531	0.0122049	0.60277
HCFC1R1	0.154442	0.249913	0.0266223	0.783192
ATP6V1E1	0.153933	0.444653	0.106785	1
ZNF148	0.153797	0.52968	0.136416	1
STARD13	0.153683	0.203217	0.0210958	0.710911
ZNF800	0.15355	0.26332	0.0412204	0.890437
HOXD9	0.153534	0.836888	0.241436	1
CAPN2	0.153525	0.390958	0.0844734	1
OST4	0.153428	1.04949	0.207039	1
PRDX2	0.153295	0.839309	0.132861	1
GPRIN3	0.153185	0.0864995	0.00344287	0.343766
PGM2L1	0.152935	0.301712	0.0878658	1
MLLT1	0.152911	0.336348	0.0818343	1
SF3B2	0.152764	0.669353	0.157994	1
HNRNPR	0.15225	0.850527	0.176567	1
SRRM1	0.152002	0.995072	0.18307	1
PNKD	0.15169	0.440009	0.0841001	1
EIF3I	0.151575	0.647541	0.126946	1
NDUFC2	0.15143	0.919395	0.200567	1
FOLH1	0.15143	0.0736753	0.00163226	0.239282
CCT8	0.151413	0.502976	0.0812369	1
SAR1B	0.1514	0.283239	0.0513829	0.928819
ZFX	0.15129	0.226004	0.0403286	0.879467
APOC1	0.150943	0.0797186	0.0127291	0.608514
MRAS	0.150926	0.11837	0.00561538	0.419926
GHITM	0.150862	0.642799	0.137764	1
TEK	0.15081	0.77352	0.176825	1
CCNG1	0.150776	0.130982	0.0181926	0.67728
MAF	0.150497	0.0645973	0.000655768	0.152576
PWWP2A	0.150215	0.235812	0.0526125	0.930849
PDHB	0.150157	0.336694	0.0854194	1
ADH5	0.150133	0.463968	0.0753993	1
ATP10D	0.150118	0.202387	0.0270244	0.788531
TIMM8B	0.149965	0.422023	0.108845	1
SPON2	0.149664	0.0591956	0.00315409	0.33291
GPD2	0.149365	0.138697	0.00535089	0.4184
HLA-F	0.14917	0.889666	0.215054	1
LRP10	0.149163	0.478196	0.102589	1
C5orf24	0.149061	0.569289	0.149956	1
ATF7IP	0.148941	0.405504	0.0595838	0.966629
TCN2	0.148864	0.276398	0.059663	0.966629
GADD45GIP1	0.148805	0.582101	0.105513	1
ENY2	0.148802	0.750382	0.205992	1
ECHS1	0.148637	0.446509	0.105934	1
KIF1C	0.14853	0.252574	0.0442165	0.898946
COX8A	0.148439	0.696463	0.131589	1
ATXN10	0.148379	0.434929	0.0911842	1
WAPL	0.148215	0.350318	0.118885	1
CLIC5	0.148044	0.393354	0.105665	1
POLR3GL	0.147962	0.353285	0.0654936	0.985067
RIOK3	0.147943	0.381049	0.0872291	1
STIM2	0.147932	0.393947	0.11743	1
PAPOLA	0.147884	0.86224	0.205894	1
MRPS21	0.147863	0.633228	0.175746	1
KCTD2	0.147783	0.10579	0.00567083	0.420666
CLIC3	0.147728	0.247805	0.112755	1
CCDC82	0.147724	0.425356	0.107355	1
SENP6	0.147682	0.565641	0.155567	1
RAI14	0.147628	0.320845	0.0971716	1
NDUFA4	0.147426	1.20523	0.252078	1
PWP1	0.147176	0.335217	0.0956032	1
AGR2	0.147114	0.062731	0.00442697	0.385995
CBX1	0.147085	0.334385	0.0988907	1
CAPRIN1	0.147014	0.338147	0.0618788	0.971035
RAB21	0.146747	0.515423	0.16031	1
PAXX	0.146712	0.48474	0.123056	1
VEGFC	0.146692	1.5584	0.284651	1
NXT1	0.146682	0.330799	0.084144	1
ZC3H15	0.146568	0.719258	0.166861	1
IFITM1	0.146125	0.712241	0.218155	1
FLNA	0.1459	0.812624	0.230708	1
PCID2	0.145719	0.260662	0.0476826	0.910801
GOLGA5	0.145643	0.201636	0.0332667	0.837151
CLDND1	0.145643	0.481593	0.1187	1
PRKAA1	0.145337	0.378696	0.0923993	1
MSANTD4	0.145325	0.146621	0.0161661	0.660629
ARID2	0.145323	0.271147	0.0829275	1
NSD1	0.145311	0.462759	0.167569	1
CD99	0.145135	1.57665	0.280372	1
PIN4	0.145128	0.355122	0.0926387	1
WTAP	0.145067	0.39649	0.0951994	1
MAP7D1	0.144915	0.401536	0.122226	1
RECQL	0.144627	0.323878	0.0921126	1
TMA7	0.14453	1.33421	0.227042	1
MSL3	0.144487	0.276319	0.0838246	1
CAMSAP2	0.144447	0.43583	0.122559	1
PSMC2	0.144427	0.312537	0.0942018	1
ZBTB46	0.144111	0.222102	0.0469945	0.908984
UBE2I	0.144041	0.558205	0.135331	1
E2F4	0.14392	0.270404	0.0494906	0.919632
PDZRN3	0.1439	0.200247	0.0440031	0.897784
DHX40	0.143769	0.19049	0.0160001	0.657862
ENTPD1	0.14376	0.864977	0.24554	1
KIF13B	0.143614	0.302843	0.0774044	1
POP4	0.143455	0.18354	0.0148848	0.634959
PMF1	0.14345	0.248202	0.0663112	0.985067
NNT-AS1	0.143287	0.112104	0.0142487	0.620468
FAR1	0.143051	0.304943	0.083777	1
STRN3	0.142892	0.281554	0.0413302	0.890437
JOSD2	0.142882	0.147854	0.0172918	0.67589
LRRC8C	0.142821	0.534107	0.16794	1
METRN	0.142753	0.286159	0.051047	0.928819
PIGT	0.142586	0.349105	0.107494	1
CCNL1	0.142542	1.77795	0.377796	1
SYNE1	0.142445	0.547753	0.242905	1
PPP6C	0.142237	0.27942	0.0584444	0.96648
ZFAND6	0.142069	0.482121	0.115302	1
LINC01184	0.142064	0.197116	0.0330605	0.835378
BRD1	0.142008	0.228177	0.0411089	0.889137
SMU1	0.141906	0.390516	0.132205	1
SLC7A6OS	0.141781	0.121457	0.00288464	0.315279
LDLR	0.141668	0.91147	0.343285	1
FKBP1A	0.141647	1.76462	0.294174	1
PRRT1	0.141557	0.187783	0.0359755	0.852673
RTCB	0.141417	0.286423	0.061175	0.966629
NFKBIA	0.14138	1.31124	0.393696	1
ACSL4	0.141245	0.286345	0.07949	1
TMEM87B	0.141231	0.216578	0.0580666	0.96648
IFI16	0.141123	1.1271	0.283809	1
LTA4H	0.140794	0.348919	0.118726	1
ZNF620	0.140691	0.13949	0.0189145	0.683698
RAB5C	0.140659	0.682491	0.151207	1
TMEM107	0.140289	0.229324	0.0596752	0.966629
ZNF428	0.140168	0.591856	0.195543	1
PSMD8	0.140145	0.813251	0.176972	1
RASGRF2	0.139951	0.352529	0.130618	1
UBXN1	0.139643	0.785474	0.166124	1
UBE2R2	0.13961	0.511274	0.171911	1
QKI	0.139534	1.02536	0.209349	1
SF3B1	0.139469	1.1214	0.237376	1
FAM210B	0.139365	0.211982	0.0426017	0.893301
MAN1A1	0.139355	0.0699061	0.000354851	0.122792
DPY30	0.139313	0.340381	0.0762681	1
RAMP2-AS1	0.139249	0.108424	0.00680898	0.454038
XRCC5	0.138961	0.913812	0.220514	1
HSPA5	0.13896	1.14562	0.2919	1
LTN1	0.138946	0.388054	0.113967	1
HTATSF1	0.13888	0.287361	0.0831794	1
COX5B	0.138633	1.20901	0.251603	1
ARFRP1	0.138622	0.256414	0.0567086	0.958815
ZNF331	0.138603	0.18218	0.0443121	0.898946
ASXL1	0.13856	0.435687	0.137008	1
OSBPL8	0.138503	0.366586	0.0932909	1
MRPL40	0.138437	0.279114	0.0716978	0.994661
MORC3	0.138125	0.239371	0.0466134	0.908984
PURB	0.137954	0.554875	0.144134	1
FXR1	0.137524	0.776458	0.22322	1
SERPINB1	0.137447	0.521651	0.176938	1
MSMO1	0.136976	0.243967	0.0819502	1
TAF7	0.136951	0.419426	0.167051	1
TAF10	0.136881	0.44596	0.124768	1
EIF2AK4	0.136617	0.495275	0.189464	1
POLR3A	0.136564	0.0847567	0.00353402	0.349075
BECN1	0.136485	0.287454	0.0718533	0.994661
SNCG	0.136419	0.297245	0.10688	1
MPZL2	0.136356	0.151337	0.0361445	0.852673
RECK	0.136257	0.116325	0.0151793	0.637221
LIX1L	0.136129	0.347766	0.0930037	1
PYROXD1	0.135903	0.143439	0.0233101	0.741068
TMEM141	0.135901	0.382514	0.11625	1
PTBP3	0.135849	0.531743	0.204698	1
ZNF326	0.135761	0.320356	0.126881	1
ANXA3	0.135592	0.380913	0.153112	1
ALAS1	0.135583	0.319367	0.102649	1
EGLN1	0.135522	0.329827	0.134231	1
OCIAD2	0.135517	0.783575	0.249782	1
ZYX	0.135282	0.420622	0.127133	1
MAP4	0.135162	1.55435	0.309713	1
UBL7	0.135121	0.169522	0.0240189	0.748809
RASSF9	0.134944	0.309519	0.158904	1
VCP	0.134863	0.614263	0.178411	1
MED6	0.134809	0.165066	0.0243341	0.748809
ECE1	0.134676	0.971316	0.280957	1
RAB8A	0.13457	0.282169	0.0676493	0.986552
TFG	0.134566	0.471552	0.151889	1
YWHAZ	0.13448	1.0578	0.264761	1
RIPK1	0.134416	0.184095	0.0404821	0.881774
SLC4A4	0.134247	0.0611423	0.00959884	0.543866
HCLS1	0.134123	0.218896	0.0801625	1
RDH11	0.134052	0.511553	0.205287	1
TECPR1	0.13399	0.253771	0.0597587	0.966629
ATG101	0.133954	0.268726	0.0714732	0.994661
MYDGF	0.133881	0.54137	0.186797	1
RFTN1	0.133862	0.146594	0.0341718	0.841473
ZMAT1	0.133754	0.293307	0.146258	1
FDFT1	0.133413	0.31451	0.0682082	0.986592
OSTC	0.13339	0.496049	0.140517	1
CUL4B	0.133225	0.174331	0.0302223	0.812518
MAP4K3	0.133013	0.328803	0.115139	1
SYNGR2	0.132961	0.644569	0.204634	1
HOXB2	0.132902	0.15245	0.0234376	0.742567
NDUFA3	0.132843	0.574906	0.159337	1
NPAT	0.132697	0.201751	0.0508565	0.928819
ATP5IF1	0.132584	0.82265	0.210365	1
ZDHHC21	0.132451	0.170843	0.0293235	0.811303
USPL1	0.132425	0.125815	0.0175218	0.67589
FAM104B	0.132246	0.131716	0.00594843	0.430876
GATA2	0.132142	0.750774	0.289616	1
PSMD7	0.132124	0.397211	0.11229	1
SCFD1	0.132058	0.347563	0.115866	1
NPRL2	0.131911	0.0707347	0.000282417	0.117196
LINC01003	0.131902	0.185215	0.0650308	0.985067
TPM3	0.131807	1.41432	0.314733	1
RAI2	0.131726	0.239514	0.0668945	0.985067
PPP2R5A	0.131703	0.217886	0.0597004	0.966629
CEP170	0.131668	0.32489	0.0911627	1
LLPH	0.131567	0.218795	0.0457775	0.905017
YEATS2	0.131567	0.178069	0.0464597	0.908103
SLC25A46	0.1314	0.179265	0.0511248	0.928819
SNTB2	0.131367	0.252932	0.0822251	1
NECAP1	0.131324	0.17139	0.0491286	0.91883
COX7B	0.131262	0.638252	0.204506	1
KDM5A	0.131174	0.425652	0.178281	1
SRFBP1	0.130983	0.305166	0.134368	1
ADPRH	0.130943	0.261776	0.0700159	0.993002
PPP1R12A	0.130933	0.69658	0.240057	1
TRIP6	0.130817	0.221429	0.0508202	0.928819
CHM	0.1308	0.282748	0.0889624	1
DHRS7	0.130718	0.391298	0.167211	1
LYST	0.130559	0.272711	0.119583	1
DPY19L1	0.130288	0.195657	0.0438831	0.897784
WDR1	0.130232	0.508509	0.179848	1
MAFK	0.130159	0.261295	0.104706	1
GTF3C6	0.13015	0.51659	0.177411	1
PTP4A2	0.130148	0.555666	0.207154	1
CLDN10	0.130136	0.0514716	0.00386538	0.363108
HSPA12B	0.129975	0.532301	0.178026	1
ZBTB20	0.129877	1.31623	0.366562	1
APAF1	0.129844	0.109315	0.0150751	0.637221
MPC2	0.129841	0.404248	0.14005	1
GLIPR2	0.129653	0.202855	0.0359743	0.852673
TPM1	0.129608	0.446391	0.147247	1
TMX2	0.129588	0.358673	0.103558	1
HIGD2A	0.129403	0.402969	0.182671	1
AP2M1	0.129363	0.857133	0.228016	1
SRI	0.129314	0.645363	0.217832	1
ZNF720	0.129294	0.229698	0.0739219	1
DDB1	0.129152	0.269977	0.0942662	1
SNAPIN	0.128739	0.357421	0.13929	1
NFKB1	0.128448	0.29575	0.0861936	1
MGMT	0.128326	0.550838	0.187889	1
TRAK2	0.12818	0.258382	0.116527	1
STEAP4	0.127949	0.0506065	0.00211873	0.284522
MITD1	0.127869	0.224578	0.0586505	0.966629
ISCA2	0.127764	0.133135	0.0422357	0.893301
KLF3	0.127673	0.906394	0.321372	1
ESF1	0.127641	0.485181	0.248773	1
RBL2	0.127615	0.382632	0.154078	1
MOSMO	0.12758	0.287138	0.0781508	1
TAF15	0.127485	0.445025	0.148367	1
ZNF24	0.127454	0.3811	0.126415	1
PLPBP	0.127442	0.281586	0.0966674	1
MXRA7	0.127276	0.611504	0.20294	1
ATG14	0.127005	0.119042	0.0120161	0.60009
DHX36	0.126964	0.628044	0.254496	1
BTG3	0.126871	0.117376	0.0313307	0.819893
IFIT1	0.126739	0.360173	0.210068	1
WASHC4	0.126738	0.29533	0.144621	1
RNF7	0.126681	0.75656	0.286405	1
PSMC1	0.126661	0.464669	0.183681	1
ATP11C	0.126574	0.403117	0.162745	1
MCTS1	0.12649	0.26934	0.0803787	1
CLTA	0.126186	0.892918	0.284031	1
ARL4A	0.126157	0.478168	0.213378	1
ETFA	0.126134	0.262337	0.0986929	1
PDAP1	0.126038	0.575188	0.183828	1
NFYB	0.126006	0.28809	0.153104	1
GCNT1	0.126003	0.161822	0.0560307	0.95036
SRD5A3	0.125987	0.16321	0.0451087	0.900853
NQO2	0.125947	0.145665	0.0612976	0.966629
GABPA	0.125826	0.310433	0.0870094	1
ISG15	0.125811	0.986105	0.433019	1
IMPG2	0.12566	0.0807022	0.0173473	0.67589
COPS8	0.125616	0.355863	0.16925	1
SFT2D2	0.125594	0.536116	0.2283	1
JAM3	0.12541	0.233774	0.0743054	1
MTRNR2L1	0.125377	0.525138	0.342812	1
EXOC8	0.125282	0.111026	0.0141673	0.620468
LRRK2	0.125045	0.165331	0.0707505	0.993002
PLA2G2A	0.124941	0.0565167	0.0049201	0.400349
PCTP	0.124929	0.0812167	0.00455473	0.385995
PCDH1	0.124852	0.317145	0.133188	1
SIL1	0.124829	0.163595	0.0376585	0.864131
SPART	0.124707	0.430994	0.18282	1
DNAJC8	0.124698	0.778003	0.254593	1
STUB1	0.124564	0.480837	0.146501	1
NAGK	0.124562	0.196181	0.0459037	0.905017
SUB1	0.124531	1.0056	0.276028	1
CMTM8	0.124506	0.265126	0.0957513	1
MFN1	0.124463	0.191637	0.0837765	1
FBXO42	0.124309	0.167416	0.052489	0.93011
MECOM	0.124308	1.67177	0.334932	1
ADARB1	0.124159	0.387527	0.166692	1
FAM168B	0.124146	0.19518	0.0901901	1
EML4	0.12412	0.332337	0.149048	1
FER	0.124058	0.163395	0.0512321	0.928819
F3	0.123968	0.0673799	0.00538485	0.4184
TAF6	0.123831	0.127612	0.0407734	0.88395
GALNT1	0.123474	0.305938	0.117239	1
INSIG2	0.123326	0.109598	0.0142327	0.620468
KLF11	0.123323	0.362846	0.186172	1
DRAM1	0.12331	0.393155	0.183811	1
KCND3	0.123292	0.0717395	0.00274886	0.311143
RMI1	0.123284	0.0724232	0.00244479	0.291341
TTC37	0.123254	0.439919	0.184482	1
KCNC2	0.123248	0.0487472	0.00177306	0.253878
FAM76B	0.123213	0.22238	0.102067	1
CHMP1B	0.123157	0.340704	0.147949	1
VAMP3	0.123119	0.577881	0.249331	1
DDX58	0.123113	0.284787	0.133964	1
NECTIN2	0.123038	0.580331	0.255316	1
NEMF	0.123004	0.482881	0.177608	1
PTGS2	0.122982	0.62678	0.440091	1
ICA1	0.122756	0.368666	0.17123	1
SAMD9L	0.122709	0.305488	0.158657	1
CREBBP	0.122103	0.490804	0.205572	1
RPL27A	0.122056	2.09565	0.320109	1
CDC5L	0.122049	0.459027	0.16007	1
TES	0.122031	0.620069	0.282739	1
HMGN2	0.121969	0.697942	0.25258	1
BTF3	0.121968	1.76705	0.38407	1
GNAI2	0.121918	1.9123	0.327309	1
MAP2K3	0.121314	0.211211	0.0954878	1
CCDC107	0.121292	0.327448	0.151219	1
VRK2	0.121275	0.0722131	0.0107322	0.575662
ARFGAP3	0.121224	0.483162	0.216912	1
CDC27	0.121207	0.43975	0.162377	1
SNX3	0.121125	1.19324	0.292291	1
PSMB5	0.121088	0.642534	0.252303	1
ANKRD40	0.121081	0.277843	0.110359	1
APOL2	0.120904	0.18788	0.0678071	0.986552
ERCC6L2	0.120897	0.217658	0.0645779	0.983148
CYTH2	0.120887	0.397398	0.132597	1
KIAA1217	0.120862	0.191963	0.105899	1
ETS1	0.120845	0.994493	0.355208	1
PRCP	0.120814	0.267752	0.134353	1
C1orf21	0.120795	0.430318	0.20444	1
COMMD4	0.120779	0.26823	0.0879354	1
WDR6	0.120643	0.189785	0.0664918	0.985067
NDUFV2	0.120439	0.619985	0.237703	1
KDELR2	0.12041	0.597632	0.223832	1
HGS	0.12038	0.173471	0.0588552	0.966629
PHKB	0.120354	0.397175	0.209639	1
UFD1	0.120346	0.430992	0.180364	1
TPI1	0.120287	1.01608	0.315733	1
PYURF	0.120227	0.827238	0.267819	1
SF3B4	0.120155	0.195661	0.0669797	0.985067
MGST2	0.120053	0.921635	0.358439	1
CDK2AP2	0.119983	0.305411	0.0997774	1
SRP54	0.119956	0.251731	0.0950637	1
BTRC	0.119874	0.0765137	0.00736069	0.475382
TIMM17A	0.119836	0.20016	0.0781817	1
RPS6KA5	0.11975	0.292912	0.178566	1
TWF1	0.119658	0.199439	0.0759315	1
PLCB4	0.119636	0.618901	0.284638	1
TMPRSS2	0.119429	0.055734	0.0047064	0.391585
UBC	0.119382	2.27575	0.385821	1
RBM18	0.119318	0.213524	0.0816295	1
NLK	0.119166	0.134227	0.0297999	0.812518
MGAT1	0.119123	0.647611	0.268488	1
MAP2K2	0.119067	0.547438	0.24039	1
ODR4	0.119036	0.200072	0.0711622	0.99428
VKORC1	0.118921	0.514704	0.213478	1
CYP20A1	0.118883	0.261048	0.127572	1
ENOPH1	0.118849	0.163203	0.100259	1
SDF4	0.118802	0.639872	0.265089	1
CHMP2A	0.118772	0.786715	0.275518	1
MYO5A	0.118721	0.100321	0.0270356	0.788531
SERTAD2	0.118557	0.337514	0.125901	1
RBM27	0.118417	0.0999325	0.0293095	0.811303
OAZ1	0.118323	1.1556	0.309839	1
USHBP1	0.118257	0.3921	0.187283	1
POLN	0.118254	0.12651	0.0676955	0.986552
R3HCC1L	0.118241	0.130897	0.0829655	1
PTEN	0.118142	0.582689	0.235872	1
KRI1	0.118044	0.136071	0.0495389	0.919632
SLC35G2	0.117972	0.134538	0.0271745	0.788531
ADCY6	0.117842	0.0916027	0.0140179	0.619439
PDS5B	0.11774	0.451271	0.280635	1
SGK3	0.117703	0.156077	0.05153	0.929335
FEM1B	0.117678	0.230258	0.0844537	1
NDUFA5	0.117648	0.422632	0.235338	1
NCOR2	0.117532	0.18898	0.0558072	0.949362
EID2	0.117513	0.183888	0.0650901	0.985067
SYT11	0.117257	0.7969	0.336474	1
SLC14A1	0.117234	0.173238	0.180599	1
AGPAT2	0.117166	0.210318	0.11789	1
COBLL1	0.117104	1.12409	0.400201	1
DYNLL2	0.116986	0.162335	0.0688643	0.989877
TAPT1	0.11691	0.213926	0.0949599	1
NIPSNAP3A	0.116681	0.169102	0.0683382	0.986592
THAP3	0.116593	0.168723	0.0616772	0.96874
MAU2	0.116563	0.135026	0.0310481	0.819893
RBM39	0.116489	1.43036	0.322625	1
PAXBP1	0.116469	0.266951	0.178163	1
NUPR1	0.116458	0.0863121	0.0203229	0.702297
LMCD1	0.116371	1.33315	0.448181	1
DPP8	0.11636	0.483662	0.229729	1
FAM89B	0.116358	0.429795	0.222641	1
MSH3	0.116273	0.152457	0.0756123	1
WNT5B	0.116186	0.204255	0.0903754	1
RWDD1	0.116159	0.610781	0.276342	1
SFXN5	0.116153	0.0633808	0.00212571	0.284522
ITPRIPL2	0.116153	0.409045	0.199265	1
PHPT1	0.116149	0.494914	0.248378	1
ADAM17	0.116082	0.54941	0.252826	1
THRAP3	0.116035	0.761001	0.245915	1
ZNF567	0.115928	0.0972169	0.0135716	0.613753
MIS18BP1	0.115816	0.308702	0.19247	1
MGLL	0.115805	0.3608	0.210514	1
PALLD	0.115796	0.385387	0.283666	1
ZNF131	0.115722	0.303659	0.140685	1
ASCC3	0.115581	0.250692	0.13794	1
C16orf72	0.115573	0.45742	0.241479	1
BCLAF1	0.115481	1.02051	0.349308	1
HADHA	0.115348	0.601217	0.289511	1
SMIM10L1	0.115283	0.272235	0.143576	1
JUNB	0.11525	3.3278	0.511025	1
LSM3	0.115234	0.539841	0.238656	1
RHEB	0.11522	0.65278	0.220096	1
DENND2C	0.115017	0.107639	0.0706724	0.993002
RB1CC1	0.114996	0.532007	0.264664	1
SKAP2	0.11493	0.294484	0.169635	1
EXOC2	0.114872	0.233554	0.147165	1
TNRC6A	0.114816	0.36622	0.21119	1
SPCS1	0.114744	0.79879	0.291614	1
UBE2G2	0.114627	0.516526	0.227914	1
FAM167B	0.114478	0.0935237	0.0467386	0.908984
DNAJC15	0.114438	0.588686	0.267461	1
RNF111	0.114309	0.114648	0.0531501	0.935933
SACM1L	0.114212	0.229835	0.10901	1
SPINT2	0.114001	0.0598002	0.0011879	0.201301
HSD17B4	0.113981	0.389838	0.151432	1
LTC4S	0.113853	0.810878	0.367028	1
FKBPL	0.113745	0.0708527	0.00300673	0.321025
BBS2	0.113705	0.128297	0.0672176	0.985067
NIPSNAP2	0.113688	0.291319	0.116035	1
SRSF4	0.113668	0.72958	0.322002	1
CAPNS1	0.113636	1.03708	0.342533	1
ARCN1	0.113517	0.398528	0.209193	1
MRPL34	0.113481	0.312046	0.153528	1
IBTK	0.113454	0.26224	0.119008	1
SFT2D1	0.113451	0.249871	0.0941648	1
ADAR	0.113436	0.722526	0.324488	1
SLC38A10	0.113407	0.278129	0.137251	1
MTSS1	0.113262	0.348545	0.195489	1
CREM	0.113221	0.537629	0.277656	1
RTL8A	0.113142	0.326734	0.159238	1
DOCK4	0.113107	0.391531	0.2089	1
RER1	0.113003	0.41265	0.184704	1
MIR22HG	0.11299	0.201026	0.158369	1
ATP5PD	0.112896	0.72677	0.279455	1
CWC22	0.112818	0.337676	0.209294	1
RYK	0.112791	0.458793	0.228918	1
HSP90AA1	0.11273	2.27562	0.428613	1
ACTR6	0.11269	0.199451	0.0792212	1
PXK	0.112559	0.0950104	0.0187941	0.683698
ZNF25	0.112519	0.0981525	0.0174665	0.67589
MLX	0.11245	0.150478	0.0453064	0.900853
KRAS	0.112446	0.503879	0.281745	1
ACYP2	0.112332	0.151427	0.116693	1
ETFRF1	0.112298	0.262803	0.150166	1
SPATA2L	0.112269	0.0486801	0.00147853	0.229495
DNAJB6	0.112138	0.642674	0.248899	1
ADRB1	0.11213	0.0443497	0.00958209	0.543866
MAMLD1	0.112102	0.102155	0.0522044	0.929739
NDUFAB1	0.112075	0.56446	0.22563	1
ATXN7L3B	0.111959	0.377923	0.20104	1
GPR176	0.111945	0.0937196	0.0300687	0.812518
SMIM15	0.111774	0.235334	0.106694	1
CFL1	0.111771	2.03128	0.435381	1
PHACTR1	0.111759	0.274663	0.162768	1
FRMD4B	0.111737	0.940059	0.361785	1
STK10	0.111713	0.237781	0.136904	1
PCMT1	0.111619	0.347614	0.205926	1
ITPR1	0.11157	0.473654	0.328275	1
EMG1	0.11144	0.151989	0.0476601	0.910801
TGS1	0.111434	0.258456	0.159209	1
ACSL3	0.111215	0.348315	0.200428	1
NOSIP	0.1111	0.411339	0.17162	1
MROH1	0.111078	0.0635524	0.00437831	0.385995
NRBF2	0.110992	0.215895	0.107258	1
SERINC3	0.11086	0.992682	0.348226	1
FBXL5	0.110824	0.263444	0.127512	1
WDR44	0.110813	0.208418	0.0876302	1
MZT1	0.110812	0.237316	0.0798778	1
RANBP1	0.110726	0.557209	0.244109	1
CCDC159	0.11065	0.087933	0.0129576	0.608585
FAM126B	0.110592	0.208431	0.120128	1
GMDS	0.11057	0.168015	0.0613231	0.966629
ZNF146	0.110492	0.232033	0.111353	1
SRSF10	0.110388	0.701551	0.276308	1
RILPL2	0.110379	0.738496	0.363679	1
CCDC88A	0.110345	0.662254	0.407105	1
TSPYL4	0.110319	0.151455	0.0604789	0.966629
PARG	0.110226	0.106197	0.0259556	0.779377
MPG	0.110178	0.437038	0.234754	1
ADIRF	0.110171	1.22327	0.534851	1
ZNF274	0.110161	0.162896	0.0682815	0.986592
MTPN	0.110139	0.756169	0.316987	1
SPATA13	0.11009	0.41965	0.233309	1
MMRN2	0.110051	1.60596	0.392079	1
FAM98B	0.110015	0.122082	0.0479775	0.911606
ITPA	0.109975	0.141501	0.0385648	0.870299
XIAP	0.109917	0.487593	0.219833	1
DDX27	0.109877	0.254812	0.119624	1
PRKAG2	0.109854	0.0646106	0.00237094	0.289286
RMDN1	0.109763	0.200368	0.132863	1
MRPL55	0.109741	0.243371	0.0931391	1
NDUFS3	0.109679	0.241739	0.106207	1
ALDH6A1	0.1096	0.158751	0.0743598	1
ZNF672	0.109431	0.153041	0.0550689	0.948508
TRADD	0.109304	0.188644	0.0716932	0.994661
PARVA	0.109299	0.361527	0.194905	1
MLPH	0.109274	0.0517176	0.00775989	0.48271
MIRLET7BHG	0.109231	0.120995	0.0363308	0.852673
EIF4E2	0.109177	0.212526	0.144387	1
RNF145	0.109128	0.367467	0.234158	1
ZNF273	0.108958	0.0535798	0.00145024	0.227012
MAGEH1	0.108948	0.335176	0.245399	1
RNASEH1	0.108836	0.175573	0.0971422	1
MEA1	0.108692	0.259662	0.118554	1
TSPAN3	0.10869	0.609114	0.303572	1
SART3	0.108681	0.19164	0.0610741	0.966629
UROD	0.108617	0.204816	0.105191	1
EEF1E1	0.108597	0.348721	0.206468	1
EP300	0.108517	0.47363	0.289338	1
HIF1A	0.108488	0.680663	0.350785	1
PIN1	0.108455	0.337415	0.14926	1
PTBP1	0.108371	0.427209	0.222047	1
HDGF	0.108271	0.487672	0.254458	1
TRAK1	0.108244	0.243392	0.146434	1
TMEM14A	0.108123	0.160268	0.051361	0.928819
GLUD1	0.108091	0.453888	0.306579	1
FAM91A1	0.108017	0.27715	0.172108	1
MRPL54	0.108	0.324031	0.225171	1
TMEM11	0.107871	0.163593	0.0545937	0.945966
STEAP2	0.10775	0.0735231	0.0262716	0.782171
RETREG1	0.107743	0.0672294	0.0764648	1
LSM14A	0.107702	0.529707	0.281188	1
TGFBR1	0.107696	0.113327	0.0529761	0.934596
ACTR3	0.107548	0.776397	0.334323	1
ZFYVE28	0.107531	0.0917134	0.02936	0.811303
LIMA1	0.107527	1.41327	0.40665	1
FBXO25	0.107398	0.179622	0.143419	1
SNRPG	0.10738	0.614033	0.277497	1
CHST2	0.107157	0.112718	0.0413619	0.890437
SFMBT1	0.107142	0.0495156	0.00161946	0.239282
ZFAND2B	0.107114	0.238686	0.122836	1
PSMB3	0.107081	0.736149	0.339204	1
PIGF	0.107018	0.304483	0.177976	1
SKA2	0.106939	0.192664	0.11013	1
AIDA	0.106918	0.478345	0.276899	1
CTNNBL1	0.106905	0.247241	0.130706	1
ARL5A	0.106818	0.236039	0.146744	1
DNAJC13	0.106788	0.190676	0.0781876	1
TBC1D15	0.106676	0.402275	0.244531	1
SP1	0.106628	0.305358	0.153664	1
SAP18	0.106622	0.965427	0.374298	1
MICU1	0.106615	0.184802	0.0944774	1
UTP25	0.106609	0.119181	0.0469969	0.908984
ELOC	0.106564	0.672834	0.24109	1
RBBP7	0.106541	0.274277	0.146373	1
PCDHGB7	0.106462	0.0509287	0.00189561	0.269337
FZD6	0.106365	0.402577	0.279017	1
ARHGEF37	0.10636	0.134901	0.0571073	0.963313
CUTC	0.106354	0.124597	0.0655679	0.985067
ACOT9	0.106325	0.270289	0.192319	1
NUDT16	0.106299	0.241472	0.121402	1
CAND1	0.10627	0.357684	0.17067	1
CLUAP1	0.106203	0.146609	0.0754511	1
NUDC	0.106083	0.603554	0.310709	1
C12orf73	0.105978	0.0776818	0.0130281	0.608585
SNRNP40	0.105944	0.224035	0.0955785	1
DICER1	0.105869	0.489843	0.303434	1
NTAN1	0.105684	0.247189	0.185168	1
STK11	0.105634	0.212644	0.150641	1
SPR	0.105621	0.10278	0.0479994	0.911606
FRA10AC1	0.105546	0.3343	0.212857	1
TM9SF2	0.105451	0.604398	0.325255	1
C1orf54	0.10543	0.114168	0.0633832	0.97644
RIF1	0.105335	0.450119	0.259951	1
GGA1	0.105306	0.228656	0.127453	1
LYN	0.10526	0.0797973	0.0312137	0.819893
SUPT16H	0.10525	0.491201	0.268125	1
MRFAP1L1	0.105238	0.199999	0.131121	1
TMEM205	0.105209	0.338573	0.19418	1
SERINC1	0.105144	0.899258	0.384723	1
PHF23	0.105133	0.143127	0.0457446	0.905017
TRAPPC6B	0.104949	0.136335	0.0835828	1
HLX	0.104923	0.380352	0.337949	1
SPRED3	0.104858	0.117016	0.040732	0.88395
CHL1	0.104828	0.041462	0.0381301	0.870299
BCL6	0.104745	0.42055	0.330446	1
SMC2	0.104678	0.200879	0.196894	1
RAD50	0.104615	0.057206	0.000768777	0.163772
HSPG2	0.104551	1.01856	0.459925	1
MRPS15	0.104504	0.25183	0.123937	1
KRT18	0.104484	0.0413259	0.00367038	0.360615
HINT2	0.104442	0.265675	0.120477	1
TNIP2	0.104278	0.335694	0.200235	1
ISCA1	0.104269	0.243686	0.137363	1
PEX2	0.104241	0.217989	0.167597	1
PDRG1	0.104196	0.128152	0.0582225	0.96648
CISD1	0.104154	0.168907	0.0972478	1
SLC2A6	0.104149	0.0810546	0.0423696	0.893301
ARHGEF12	0.104125	0.991616	0.417821	1
HERPUD2	0.103968	0.148707	0.0961265	1
TSPAN9	0.103934	0.381632	0.226702	1
MRPL15	0.10391	0.162785	0.0500281	0.924069
SLC26A11	0.103826	0.0821136	0.0430922	0.897441
CRNDE	0.103793	0.119741	0.0283803	0.80648
GLI4	0.103777	0.0619609	0.00614944	0.433217
AUP1	0.103763	0.385817	0.216362	1
SENP2	0.103677	0.134203	0.0718016	0.994661
ANXA7	0.103643	0.482365	0.277483	1
HMGXB3	0.103596	0.254657	0.17077	1
BCL2L13	0.103565	0.111705	0.0606904	0.966629
KIF2A	0.103525	0.259167	0.219075	1
CYB561D2	0.103518	0.191192	0.120253	1
MAP2	0.103516	0.241094	0.17413	1
SCAND1	0.103482	0.529004	0.280838	1
CCL4L2	0.103399	0.0924163	0.0814093	1
HNRNPM	0.103352	0.878025	0.319809	1
MRPL36	0.103228	0.254424	0.18439	1
CASP2	0.103227	0.154286	0.0704512	0.993002
PEAK1	0.103164	0.226925	0.158935	1
MFSD11	0.103146	0.173773	0.128972	1
MPPED2	0.102872	0.126692	0.0461787	0.907411
PLEKHH1	0.102866	0.0406859	0.02949	0.812518
NCOA3	0.102809	0.509023	0.341281	1
BRD7	0.102765	0.585459	0.315179	1
MAPRE1	0.10265	0.450385	0.23547	1
C1orf122	0.102614	0.260964	0.193602	1
FAF2	0.102591	0.279902	0.194736	1
LEMD2	0.102554	0.141982	0.0826866	1
CBFB	0.102352	0.168688	0.0919314	1
ADGRL1	0.102347	0.113465	0.0457634	0.905017
DTWD2	0.102153	0.0538396	0.00812632	0.487342
ANKRD26	0.102036	0.183362	0.19304	1
APOL4	0.101976	0.0985524	0.050662	0.928819
TIMM23	0.101975	0.0892224	0.0207536	0.704609
CLTC	0.101938	0.604126	0.366494	1
RAB1A	0.10191	0.58404	0.313973	1
GSR	0.10184	0.12664	0.0927936	1
PSMD2	0.101553	0.371269	0.259151	1
MRPL57	0.101466	0.619385	0.2787	1
FAM174A	0.10146	0.205834	0.116939	1
GNB2	0.101288	0.822747	0.357448	1
TACC1	0.101235	1.6344	0.438949	1
DDX17	0.101235	1.46154	0.416975	1
EHBP1L1	0.101172	0.379868	0.242906	1
BAG3	0.101127	0.540969	0.32674	1
KIAA0319L	0.101118	0.169788	0.105553	1
NCOA6	0.101063	0.19298	0.117233	1
CCSER2	0.10106	0.718384	0.383377	1
ACP2	0.100825	0.134774	0.0680744	0.986552
TMEM100	0.100798	0.0710881	0.0315005	0.819893
CTBP1	0.100754	0.208273	0.143875	1
DUSP8	0.100748	0.320353	0.244705	1
PHF2	0.100547	0.165587	0.0811505	1
KIAA0586	0.10053	0.175304	0.111727	1
RBPJ	0.100404	0.481312	0.259637	1
TMBIM1	0.100395	0.412665	0.255105	1
SAYSD1	0.100387	0.09641	0.0260766	0.779386
TMTC3	0.100361	0.16098	0.112213	1
DCAF1	0.100242	0.0991239	0.0395579	0.871808
CD2BP2	0.100228	0.361181	0.236082	1
USP16	0.100212	0.360764	0.260171	1
GLI3	0.10019	0.0683599	0.0114408	0.593678
MEDAG	0.100146	0.400397	0.384147	1
CCT6A	0.100073	0.616385	0.308224	1
ASAH1	0.100042	0.429749	0.237143	1
NR3C1	0.099778	0.794393	0.353326	1
BMS1	0.0997572	0.20612	0.126964	1
ILK	0.0997535	0.527531	0.284108	1
SESTD1	0.0996732	0.339084	0.269723	1
ARL6IP5	0.0996635	0.849206	0.414956	1
POLR2J	0.099663	0.429016	0.269468	1
TBCB	0.0996177	0.53895	0.290644	1
CDC123	0.0995531	0.392386	0.246531	1
RUFY3	0.0994095	0.265766	0.228749	1
MAP1LC3B	0.099351	0.717604	0.409279	1
CSNK1D	0.0993497	0.29732	0.184486	1
DNAJC1	0.0990557	0.365289	0.242688	1
AEBP1	0.0989998	0.118653	0.0420454	0.893301
PDP1	0.0989516	0.0823484	0.0223669	0.726593
UBE2G1	0.0989422	0.179116	0.134033	1
DDHD1	0.0989088	0.228298	0.247247	1
TDG	0.0989046	0.209387	0.133202	1
FDPS	0.0988955	0.827811	0.384603	1
MAP3K13	0.0988797	0.293404	0.251086	1
ZNF655	0.0988555	0.214518	0.193916	1
NAB2	0.0988352	0.0709165	0.0199386	0.697512
FXYD3	0.0988059	0.0867587	0.137144	1
TUBGCP2	0.0987427	0.208449	0.14731	1
EXOSC7	0.0986648	0.163868	0.108995	1
CAB39	0.0986533	0.351129	0.248501	1
TXNDC17	0.0986276	0.408425	0.263088	1
SLC8B1	0.098613	0.0688252	0.0145782	0.62622
MORN3	0.098527	0.0564427	0.0244049	0.748809
ECH1	0.0985019	0.548921	0.312305	1
SLC16A3	0.0984888	0.193532	0.139201	1
DGKD	0.0984298	0.072268	0.028294	0.805495
MGAT2	0.0983732	0.167395	0.0824924	1
ZBTB33	0.0982846	0.132413	0.0631108	0.974742
SUPT5H	0.0982374	0.221622	0.155886	1
TMEFF2	0.0981274	0.0388116	0.00637865	0.434575
ERBIN	0.0981041	0.452431	0.310144	1
MOB4	0.0979366	0.361412	0.243745	1
BMP4	0.0978766	0.240231	0.181303	1
PSMB1	0.0978117	0.924112	0.381019	1
TSC2	0.097776	0.257703	0.199721	1
NMUR2	0.0977415	0.07648	0.102527	1
EIF4E	0.0977131	0.312256	0.288732	1
KRT19	0.097713	0.064435	0.0188169	0.683698
ABT1	0.0976988	0.230157	0.143136	1
CNOT11	0.0976622	0.116159	0.0631675	0.974742
XPO7	0.097563	0.152807	0.128695	1
PCGF3	0.097543	0.173084	0.129485	1
BTBD6	0.0974271	0.285253	0.185228	1
ISCU	0.0973667	0.876593	0.376368	1
UBQLN1	0.097348	0.271009	0.205795	1
COPB1	0.0973187	0.445475	0.275869	1
TERF2IP	0.0972994	0.687664	0.346156	1
DNMT1	0.0971881	0.24991	0.207037	1
MOB2	0.0971331	0.467064	0.273718	1
KDM1A	0.097131	0.298579	0.218553	1
SMC3	0.0970617	0.601001	0.333501	1
STEAP1	0.0970337	0.0632947	0.102781	1
LAGE3	0.0969508	0.211819	0.155885	1
GOLM1	0.0969416	0.193997	0.180341	1
SWI5	0.0968952	0.20183	0.130067	1
NR2C2	0.0968913	0.139307	0.0814524	1
ZFHX3	0.0968912	0.372526	0.298652	1
SLC25A40	0.0968073	0.107269	0.113988	1
MRPS23	0.0967605	0.235146	0.170615	1
NUCB1	0.0966577	0.96115	0.384176	1
KBTBD7	0.0965804	0.0878333	0.0403188	0.879467
HMCN1	0.0965234	0.240217	0.217949	1
VCAM1	0.0964181	0.600619	0.580341	1
MFF	0.0963948	0.264018	0.165274	1
PSMB7	0.0963655	0.576524	0.329646	1
DBN1	0.0963362	0.237479	0.229176	1
PDLIM4	0.0963238	0.0877029	0.0252675	0.762607
IDE	0.0963014	0.173116	0.150139	1
LY6E	0.0962755	0.671507	0.411581	1
NCOA7	0.0961395	0.389557	0.264309	1
COMMD9	0.0960852	0.157302	0.0989233	1
PRPF4	0.0960555	0.115007	0.0856733	1
MCMBP	0.0960464	0.360723	0.227406	1
FAM171B	0.0959415	0.105941	0.0468379	0.908984
GNPDA2	0.095763	0.132065	0.0490658	0.91883
SLC4A1AP	0.095534	0.260394	0.221211	1
PCGF5	0.0955271	0.362589	0.286493	1
TMEM167B	0.0952622	0.255829	0.177789	1
TUBB2A	0.0952361	0.10668	0.0458489	0.905017
CNN2	0.0951951	0.0883191	0.0314269	0.819893
GTF2E2	0.0951776	0.171412	0.111665	1
TRABD2A	0.0950588	0.109851	0.0723874	0.996945
CNOT6L	0.0950234	0.628019	0.401563	1
CEP104	0.0949601	0.183293	0.13961	1
NDUFA6	0.0949395	0.498099	0.331107	1
CBX2	0.0949336	0.0649341	0.0130087	0.608585
IDH3G	0.0948991	0.253859	0.193295	1
FAM89A	0.0948584	0.403409	0.297968	1
ATG3	0.0948361	0.365816	0.248776	1
MLEC	0.0947388	0.461295	0.372676	1
MAML3	0.0947299	0.13568	0.111433	1
POLH	0.0945817	0.0472996	0.00295509	0.319201
PSMB8	0.0942756	0.805447	0.376667	1
GPANK1	0.0942082	0.239815	0.249657	1
FKBP15	0.0942056	0.180154	0.154677	1
TOP3B	0.0941895	0.0551257	0.00747443	0.475786
MCRIP1	0.0941788	0.426448	0.322491	1
ERG	0.0941037	0.88204	0.411166	1
SPDEF	0.0940353	0.0453561	0.00988859	0.556196
PRKAR2A	0.093926	0.237605	0.178454	1
COA6	0.0938348	0.188498	0.132699	1
NDUFB2	0.0937971	0.758116	0.354962	1
ALDH1A3	0.0937756	0.0370903	0.00749573	0.475786
SLC16A14	0.0937679	0.579402	0.401582	1
DNAJB12	0.0937038	0.234061	0.185195	1
ETNK1	0.0936919	0.256031	0.224573	1
DGKH	0.093645	0.275372	0.261073	1
COX20	0.0936182	0.510847	0.339795	1
THAP8	0.0936095	0.0560117	0.0488305	0.916267
TIMM44	0.0936027	0.130064	0.152203	1
TMEM47	0.0934669	0.639259	0.41803	1
PSMA5	0.0929711	0.368497	0.277488	1
TBC1D5	0.0929495	0.300719	0.252464	1
PINK1	0.0929239	0.642196	0.383617	1
PDCD5	0.0928245	0.51254	0.372525	1
TSPAN6	0.0927728	0.144828	0.106286	1
FARP1	0.0927273	0.116329	0.107994	1
NFIL3	0.0927092	0.332813	0.319328	1
RNF220	0.0927059	0.0836332	0.0237824	0.748809
RSAD2	0.0926712	0.15671	0.156051	1
GTF2H1	0.0926136	0.139928	0.0895683	1
LRRFIP2	0.0926108	0.396843	0.323968	1
MAPRE3	0.0925598	0.0708747	0.0266279	0.783192
TCTA	0.0925475	0.11901	0.100011	1
PAIP2	0.0925259	0.75034	0.408742	1
CLSTN1	0.0924737	0.394335	0.282933	1
ZNRF1	0.0924184	0.379901	0.261193	1
CHCHD1	0.0923995	0.276594	0.222809	1
SPIDR	0.0923519	0.122045	0.0730912	1
SEMA6B	0.0923389	0.339752	0.359788	1
SLC25A11	0.0922909	0.262749	0.204979	1
ZRANB2	0.0922759	0.54739	0.368939	1
DPYD	0.0922683	0.17166	0.160247	1
EI24	0.0922501	0.450334	0.310773	1
CCAR1	0.0921668	0.364997	0.286562	1
USP14	0.0921053	0.299087	0.195744	1
ALMS1	0.0920352	0.0887989	0.0687758	0.989397
TRMT1L	0.0917886	0.143608	0.159773	1
ANKRD50	0.0917608	0.152064	0.118047	1
DDOST	0.0916997	0.478578	0.34809	1
GRPEL2	0.0916997	0.142018	0.109921	1
MALL	0.0916967	0.763408	0.455701	1
PARP8	0.0916467	0.0362483	0.00135062	0.215473
IRF2BP1	0.0915638	0.0911724	0.0481344	0.911606
PLEKHM2	0.091511	0.231953	0.179743	1
C14orf119	0.0914735	0.402677	0.333582	1
PUS3	0.0914537	0.163983	0.215875	1
TMEM91	0.0913515	0.0947114	0.100256	1
SLC39A13	0.0913215	0.121488	0.121231	1
CDC14B	0.0912185	0.212893	0.21736	1
TLNRD1	0.0912102	0.410306	0.311667	1
WDR45	0.0912088	0.233338	0.202841	1
SNX17	0.0911731	0.442039	0.304588	1
INTS5	0.0911234	0.0698399	0.0117505	0.599072
ZC3H13	0.0910953	0.666429	0.40332	1
ADRM1	0.0910784	0.459063	0.351798	1
SELENOW	0.0910705	1.88842	0.474563	1
ZMYM5	0.0910553	0.197977	0.19472	1
HRCT1	0.0910432	0.0584177	0.030757	0.818391
GTF2A2	0.0910149	0.515084	0.290342	1
COL5A2	0.0909038	0.0359545	0.00778775	0.48271
LMBR1L	0.0908748	0.181315	0.142045	1
ZNF737	0.0907899	0.0723866	0.0293845	0.811303
RALGAPA1	0.0907686	0.454995	0.325125	1
EPHB4	0.0907226	0.274337	0.251049	1
TSPAN4	0.0907218	0.180463	0.18006	1
CCNC	0.0906124	0.226118	0.212383	1
GORASP2	0.0904849	0.347276	0.319545	1
ATP6V1C1	0.0901251	0.304974	0.299707	1
ZDHHC20	0.0900561	0.403386	0.346058	1
SBNO2	0.0899559	0.27753	0.300325	1
PTPRE	0.0899339	0.227381	0.240042	1
BLVRB	0.0899209	0.158622	0.167242	1
RRP1B	0.0898722	0.158365	0.138592	1
PPID	0.0898701	0.18358	0.162991	1
DNASE1L1	0.0898668	0.211189	0.166321	1
FAM107B	0.0897724	0.188142	0.202874	1
FEM1C	0.089584	0.149697	0.143608	1
CAST	0.0894308	0.892246	0.468443	1
GIPC1	0.0892598	0.250543	0.203946	1
GATAD2B	0.0891666	0.369881	0.308874	1
CRLF3	0.0891653	0.0897514	0.0434326	0.897784
ZBTB17	0.0891407	0.0747754	0.0301359	0.812518
DCP2	0.0891179	0.216239	0.210901	1
CBX5	0.0890858	0.410744	0.344802	1
ARL13B	0.0890385	0.21022	0.241303	1
UBLCP1	0.0890175	0.260453	0.193957	1
AP5Z1	0.0889992	0.0987871	0.147379	1
RTF2	0.0889447	0.650255	0.399205	1
METTL17	0.0889438	0.0977217	0.0593714	0.966629
CLASP2	0.0889193	0.27908	0.206267	1
POLB	0.0887959	0.128177	0.111773	1
MANF	0.0887666	0.478798	0.382369	1
RLF	0.0886724	0.190947	0.212516	1
MAP3K12	0.0886498	0.137642	0.162381	1
LUC7L3	0.0885856	0.655012	0.420303	1
MAIP1	0.0885423	0.070825	0.0336722	0.841473
POLE4	0.0885403	0.675371	0.423085	1
CALM2	0.0885018	1.33798	0.457711	1
MTCH2	0.0884865	0.117548	0.0752609	1
LEPROT	0.0884654	1.25313	0.455026	1
ARL2	0.0884525	0.758196	0.400524	1
HEATR1	0.088192	0.155858	0.128599	1
USO1	0.0881746	0.276812	0.254565	1
PCNX1	0.0880361	0.397362	0.308708	1
MDM2	0.0880304	0.214576	0.218785	1
UBA6	0.0879541	0.311577	0.326752	1
MACO1	0.087937	0.237825	0.231633	1
EIF5A2	0.0879237	0.0698143	0.101873	1
TMEM54	0.0878585	0.0857649	0.118404	1
HAGLROS	0.0878567	0.0935371	0.106186	1
ARMT1	0.0877917	0.103971	0.067569	0.986552
RNF5	0.0877915	0.443014	0.298731	1
ZNF92	0.0877651	0.116691	0.0902822	1
SERPING1	0.0877243	0.665909	0.411876	1
SEC24C	0.0876708	0.0762924	0.0119635	0.60009
AGO3	0.0875564	0.306195	0.261641	1
NOTCH1	0.0875411	0.741301	0.413541	1
CCDC167	0.0875303	0.184813	0.16333	1
NSRP1	0.0875091	0.541653	0.433334	1
C1GALT1C1	0.0875068	0.203957	0.194768	1
MED31	0.0874673	0.163721	0.156097	1
ZDHHC12	0.0874123	0.0780186	0.0463664	0.908103
ARF6	0.087259	0.563211	0.415678	1
SPRYD7	0.0871843	0.152411	0.126184	1
TERF2	0.0871817	0.191732	0.135772	1
FGD5-AS1	0.0871786	0.573075	0.373429	1
SYNCRIP	0.087132	0.675806	0.433075	1
MRPS2	0.0870927	0.134559	0.112092	1
DTNBP1	0.0870903	0.213625	0.196065	1
MCUB	0.0870902	0.131637	0.10882	1
RBM33	0.0870605	0.267318	0.238247	1
FTH1	0.0870075	2.74053	0.498735	1
PARK7	0.0870007	0.953303	0.451052	1
ACLY	0.0868483	0.272525	0.251716	1
TOPBP1	0.0868446	0.163728	0.113583	1
CTSL	0.0868276	0.475654	0.374646	1
ZNF101	0.086824	0.0631919	0.0145508	0.62622
GCH1	0.086818	0.292812	0.299927	1
VPS39	0.0867876	0.12232	0.100716	1
RAB11FIP5	0.0867032	0.0719348	0.0310592	0.819893
MLF2	0.086561	0.568772	0.374625	1
NFATC2IP	0.0865172	0.239573	0.259837	1
SUGP1	0.0864942	0.0630776	0.0276132	0.795701
CPT1C	0.0864547	0.0470888	0.00548796	0.4184
PARVB	0.0864205	0.497998	0.368734	1
ETHE1	0.086364	0.235926	0.27208	1
AAMDC	0.0863489	0.325395	0.285276	1
FASTK	0.0863246	0.201333	0.158316	1
ZFYVE16	0.0862892	0.507261	0.407798	1
CDK19	0.0861826	0.263302	0.241106	1
LRCH3	0.0861773	0.218648	0.20322	1
ARPP19	0.086164	0.571002	0.381345	1
ATR	0.0861276	0.0919346	0.0623865	0.973261
ABRACL	0.0860699	0.286886	0.300722	1
MSX1	0.0859672	0.743821	0.474787	1
LYPLA1	0.0858384	0.371901	0.318558	1
KCNN2	0.085818	0.042672	0.00558999	0.419726
TXNRD1	0.0857448	0.293419	0.323678	1
HERC3	0.0857106	0.0554087	0.0395997	0.871808
DDX49	0.0856713	0.144264	0.129004	1
AMD1	0.0856526	0.809654	0.50863	1
JAZF1	0.0855984	0.131088	0.109546	1
LACTB	0.0855726	0.187691	0.254255	1
NEDD1	0.0855387	0.192181	0.169448	1
CTSA	0.0854735	0.379112	0.298103	1
VPS45	0.0854134	0.0810386	0.070802	0.993002
OXR1	0.0853587	0.344939	0.35986	1
PNO1	0.0853579	0.168583	0.204635	1
DUSP22	0.0853356	0.21286	0.178271	1
ZEB1-AS1	0.0852449	0.128469	0.21327	1
TXNL4A	0.085202	0.441105	0.33459	1
APEX1	0.0851632	0.384132	0.338292	1
DZIP1	0.085157	0.0336815	0.124512	1
THAP1	0.0851433	0.0972593	0.0438331	0.897784
PTGR1	0.0851313	0.263105	0.275426	1
ZRANB3	0.0850819	0.0545688	0.0178285	0.677176
IRF3	0.0850258	0.223494	0.224183	1
CHD7	0.0849788	0.204131	0.27315	1
CRTC3	0.0849645	0.189535	0.149291	1
UBE2E2	0.0848809	0.0381165	0.00242214	0.290516
PARP10	0.0848693	0.189911	0.192702	1
PSAP	0.0848434	1.29864	0.465271	1
TMEM88	0.0847683	0.519936	0.461411	1
XRCC4	0.084737	0.0996075	0.0706929	0.993002
ARL2BP	0.0846691	0.498272	0.325454	1
C1R	0.0846663	0.16181	0.159389	1
TECR	0.0846524	0.344036	0.319263	1
CAPS2	0.0845643	0.0334471	0.00558719	0.419726
SDAD1	0.0844859	0.260506	0.258995	1
ZNF593	0.0844609	0.176108	0.202642	1
HOPX	0.0844465	0.0579408	0.105589	1
PPT2	0.0844188	0.270823	0.272913	1
EDEM2	0.0843753	0.157621	0.13172	1
CCDC186	0.0843569	0.360248	0.334136	1
GCA	0.0843367	0.135194	0.117207	1
CDC42BPA	0.0842972	1.20532	0.547298	1
PRR34-AS1	0.0841989	0.12537	0.162827	1
GPN3	0.0841488	0.11943	0.102569	1
VPS37B	0.0841256	0.346237	0.391721	1
HEATR6	0.0840374	0.0624833	0.0200239	0.699172
JTB	0.0840091	0.72684	0.421408	1
ZNF669	0.0838436	0.107754	0.0782401	1
CYP2R1	0.083796	0.0429803	0.0135808	0.613753
HS3ST1	0.0837924	0.208685	0.275342	1
SMAD9	0.0837313	0.184933	0.210263	1
CRK	0.0836906	0.749624	0.457552	1
ZHX1	0.0836891	0.291571	0.27167	1
SRP9	0.0836724	0.8583	0.43571	1
AGAP3	0.08367	0.157335	0.163246	1
TNPO3	0.0836686	0.173502	0.188551	1
DRG2	0.0836235	0.14446	0.10231	1
RRP7A	0.0835071	0.25752	0.226364	1
ZMYM2	0.0834983	0.367915	0.339798	1
TBC1D8B	0.0834913	0.123675	0.166146	1
PIP4P1	0.0834708	0.211731	0.223187	1
CLDN15	0.0834484	0.549607	0.45497	1
PAK1IP1	0.0834214	0.163353	0.165813	1
AP3S2	0.0834091	0.0729205	0.0300404	0.812518
NEDD4L	0.0833717	0.139056	0.254402	1
EIF3J	0.0833598	0.53463	0.399769	1
ANGPTL2	0.0833379	0.182643	0.214787	1
ERH	0.0833323	0.730191	0.441384	1
COX14	0.0833218	0.455738	0.3534	1
RNF217	0.0832509	0.166216	0.164413	1
USP40	0.0832143	0.127788	0.135773	1
GCLM	0.0831596	0.183402	0.257925	1
HEATR5A	0.0831525	0.12849	0.133945	1
CHP1	0.0831011	0.175617	0.180877	1
BBS10	0.0830797	0.0865164	0.108551	1
MRPL28	0.0830365	0.250605	0.276894	1
MMP28	0.0830344	0.253656	0.298308	1
FKBP2	0.0830142	0.852331	0.4274	1
PPP3CA	0.0828719	0.660278	0.450115	1
CD200	0.0828165	0.228044	0.328211	1
NUP205	0.0827779	0.0819238	0.0924877	1
CRELD2	0.0826785	0.171126	0.187303	1
RBMX	0.0826058	0.722931	0.460921	1
JRKL	0.0825521	0.0663295	0.0665955	0.985067
ZSWIM8	0.082552	0.132933	0.162547	1
FUNDC2	0.0824943	0.560053	0.37244	1
CEP192	0.0824927	0.156466	0.160076	1
MESD	0.0824617	0.387914	0.354736	1
BCL2L11	0.0824511	0.115812	0.154022	1
WIPF2	0.0824092	0.262267	0.245074	1
TMEM138	0.08238	0.0828682	0.0772811	1
COA3	0.0823524	0.343698	0.255296	1
RAB31	0.0822178	0.193121	0.20583	1
PPP1CA	0.0820911	0.488704	0.405875	1
C14orf132	0.0820573	0.124625	0.152254	1
SLC26A2	0.0820142	0.27514	0.325716	1
LRRCC1	0.0819545	0.182902	0.220511	1
NDUFAF3	0.0819455	0.554392	0.433039	1
CSNK2A2	0.0819334	0.300106	0.302475	1
MSMB	0.0818671	0.451699	0.504099	1
FAM135A	0.0817922	0.282363	0.315231	1
CARMIL1	0.081704	0.206821	0.237217	1
IL18BP	0.0816833	0.138615	0.156172	1
TPP2	0.0816596	0.19758	0.224157	1
RGS12	0.0816411	0.130353	0.215501	1
RRS1	0.0816288	0.11944	0.0974088	1
LRR1	0.081615	0.0515529	0.0160272	0.657862
TMEM150C	0.0815887	0.0995872	0.109218	1
ISOC1	0.0815879	0.0882254	0.070333	0.993002
PRICKLE1	0.0814769	0.111606	0.128627	1
CTBS	0.0813407	0.288847	0.28956	1
MARCKS	0.0813397	0.178641	0.254195	1
SLC30A5	0.0813111	0.193678	0.188727	1
SPCS2	0.0812818	0.955131	0.489802	1
ATP2B2	0.0811916	0.0366324	0.0221899	0.725252
EIF3B	0.0811895	0.461294	0.334628	1
LRRC8A	0.0811644	0.382537	0.358168	1
SLC12A6	0.0811644	0.148465	0.172695	1
ENTPD4	0.0811641	0.137095	0.163176	1
PPP1R2	0.0810546	0.4906	0.438179	1
PFDN4	0.0810339	0.337924	0.321396	1
TTF1	0.0810281	0.195106	0.31322	1
MX1	0.0810013	0.644801	0.525308	1
ITGB1BP1	0.0809908	0.411757	0.34966	1
FBLN2	0.0809769	0.945729	0.607048	1
ZNF181	0.0809748	0.0912396	0.14463	1
C15orf40	0.0808864	0.160354	0.168948	1
ARIH2	0.0808754	0.271627	0.334041	1
SCP2	0.0808083	0.857863	0.46407	1
SARM1	0.0807677	0.0882596	0.130101	1
ETFB	0.0807223	0.410218	0.386319	1
ARF4	0.0807213	0.658479	0.444315	1
RALY	0.0806893	0.506922	0.422327	1
TBC1D7	0.0806601	0.0651561	0.0995317	1
CD47	0.0806486	0.386123	0.352557	1
AZIN1	0.0805987	0.577198	0.462647	1
PPP1R13B	0.0805402	0.2324	0.272277	1
SLC27A4	0.0805023	0.0908508	0.0915362	1
ZC3H14	0.0804766	0.276757	0.302738	1
BROX	0.0804012	0.288099	0.288029	1
SPAG9	0.0803972	0.917005	0.529112	1
EPS15	0.0803375	0.314373	0.376533	1
HCFC2	0.0802146	0.155804	0.149712	1
CACYBP	0.0802125	0.349658	0.321402	1
SNX21	0.0801262	0.108033	0.147323	1
SRPRA	0.0800832	0.467429	0.398477	1
FBXO3	0.0800448	0.279098	0.329017	1
PAFAH1B1	0.0800316	0.554661	0.432795	1
TMEM147	0.0800048	0.4555	0.37093	1
PKP2	0.0799979	0.146884	0.173088	1
PRELID3B	0.0799956	0.246233	0.255758	1
ADNP2	0.0798317	0.0547097	0.0528081	0.932522
MPRIP	0.0798273	0.359324	0.314578	1
WASHC1	0.0798154	0.197881	0.223698	1
SLFN12	0.0797772	0.145843	0.153763	1
BCAR1	0.0797495	0.231766	0.266429	1
XPNPEP3	0.0797307	0.0722303	0.0626346	0.974742
ZNF160	0.0797106	0.273175	0.306617	1
ALG13	0.0796393	0.248	0.301053	1
COPS4	0.0795871	0.213215	0.235885	1
S1PR4	0.0795574	0.152852	0.201059	1
IP6K2	0.079477	0.200524	0.240364	1
DYRK3	0.0794094	0.0829948	0.0869934	1
ZMYM6	0.0793871	0.0918151	0.0859134	1
GART	0.0793645	0.216214	0.243492	1
TMEM87A	0.079316	0.610924	0.427614	1
GPALPP1	0.0792713	0.284796	0.358053	1
XPO1	0.0792528	0.445738	0.351144	1
SRSF6	0.0790822	0.392498	0.387881	1
IFT80	0.0790228	0.0774389	0.100923	1
TSPAN2	0.0789326	0.853349	0.518146	1
TMEM223	0.0789229	0.24388	0.248184	1
WAC	0.0789007	0.696167	0.455365	1
FAP	0.0788925	0.0438388	0.00939478	0.540595
PLAC9	0.0788839	0.19485	0.277283	1
ALG12	0.078878	0.0663975	0.134129	1
TALDO1	0.0787984	0.437194	0.367299	1
PITPNC1	0.0787879	0.296497	0.342592	1
ZNF785	0.0787691	0.103868	0.194799	1
MYO5C	0.0787172	0.223146	0.290536	1
LSM4	0.0787108	0.361469	0.321079	1
UBAP2L	0.0786425	0.301745	0.300731	1
ALDH1B1	0.0786363	0.0618773	0.1199	1
CCRL2	0.0786014	0.0606835	0.0306065	0.818391
METTL3	0.078591	0.113389	0.152713	1
ANO10	0.0785649	0.125709	0.146834	1
AHCTF1	0.0785553	0.440182	0.423764	1
FOXA1	0.0785183	0.0310557	0.00972228	0.549175
KLK11	0.0784085	0.0355316	0.0117576	0.599072
SKP1	0.0783973	1.36587	0.519832	1
LEF1	0.0783921	0.0437217	0.037137	0.85906
FUT1	0.0783825	0.110516	0.113812	1
SNRPB2	0.07836	0.573842	0.456017	1
NIFK	0.0783366	0.376169	0.3551	1
CAMSAP1	0.0782987	0.0610706	0.0578582	0.96648
CCDC7	0.0782909	0.110562	0.150358	1
FAM126A	0.0782725	0.181553	0.217965	1
UBE2O	0.0782513	0.0774324	0.0925538	1
ETF1	0.0782442	0.288992	0.336012	1
XAB2	0.0782283	0.159243	0.239295	1
SUMO1	0.0782255	0.636478	0.415677	1
MFHAS1	0.0781936	0.161794	0.251015	1
RBSN	0.0781042	0.133624	0.149576	1
ZNF746	0.0781013	0.0718808	0.051921	0.929739
CCT2	0.0780619	0.447716	0.432938	1
PCNA	0.0780012	0.203764	0.247612	1
UMPS	0.0779465	0.147633	0.176929	1
CARD6	0.0779285	0.289055	0.362928	1
ATP6V1D	0.0779256	0.223516	0.238008	1
EFEMP2	0.0778932	0.318062	0.345359	1
UBN1	0.07787	0.20041	0.21117	1
TMC5	0.0778291	0.0415812	0.0893933	1
MOB1A	0.0778165	0.625535	0.456756	1
FTSJ3	0.0777616	0.145196	0.158497	1
TMCO3	0.0776665	0.184512	0.237414	1
NR2C1	0.077581	0.154224	0.172887	1
STAT2	0.0775616	0.220946	0.26704	1
POLR2I	0.0775588	0.440089	0.365054	1
JPX	0.0774986	0.345404	0.363556	1
MYCBP2	0.0773841	0.754909	0.500412	1
FBXL3	0.0773264	0.334631	0.340195	1
IPO9	0.0773221	0.204204	0.270269	1
BMX	0.0773199	0.523211	0.489056	1
MAP1LC3A	0.0773169	0.235215	0.302403	1
DEGS1	0.0772724	0.209797	0.283455	1
DEK	0.0772436	0.735475	0.5145	1
ANKRD49	0.0772275	0.106363	0.121733	1
ZNF414	0.0772251	0.0722985	0.088325	1
PTAR1	0.0771896	0.400478	0.356432	1
MUS81	0.0771292	0.12264	0.137123	1
DTX2	0.0771038	0.0422373	0.0310427	0.819893
EDEM3	0.0769735	0.319081	0.385476	1
PHF20L1	0.0769621	0.45167	0.465057	1
COPB2	0.0769601	0.384243	0.376088	1
TGFB3	0.0768119	0.120481	0.167531	1
MRPL42	0.0767544	0.355848	0.373912	1
ZNF419	0.0766836	0.0621627	0.0779264	1
AP2S1	0.0766714	0.522997	0.425593	1
MZT2B	0.0766301	0.872459	0.496825	1
TRMT10C	0.0765138	0.286137	0.303596	1
WBP11	0.0765042	0.423916	0.412093	1
DPH3	0.0764764	0.199826	0.24361	1
FLOT1	0.0764158	0.863723	0.512643	1
ANAPC13	0.0763916	0.242669	0.331448	1
UBXN7	0.0762992	0.329097	0.347685	1
PHF11	0.0762687	0.330975	0.390083	1
RARG	0.0762579	0.168203	0.172867	1
TBC1D22A	0.0762407	0.18702	0.219757	1
TMEM164	0.076175	0.0505281	0.0139801	0.619247
ATE1	0.0761737	0.207501	0.284412	1
MMADHC	0.076116	0.375779	0.360833	1
EDRF1	0.0760458	0.0692749	0.0899886	1
HAGLR	0.076017	0.0427015	0.0270088	0.788531
PSME2	0.075972	0.630831	0.504722	1
RGS3	0.075955	0.725635	0.488932	1
AIF1L	0.0759308	0.737826	0.513074	1
TMEM68	0.0759041	0.112099	0.182266	1
FADD	0.0758546	0.119451	0.18701	1
SMPD1	0.0758252	0.0980506	0.10703	1
MAP4K5	0.075822	0.293744	0.382377	1
WDR83OS	0.075807	0.965488	0.51109	1
FOXN2	0.0757507	0.362046	0.381332	1
CDK7	0.0757326	0.06977	0.0360549	0.852673
POP5	0.0756966	0.174371	0.251007	1
MTHFD2L	0.0756518	0.221438	0.243564	1
GPR162	0.0756147	0.0299073	0.00626958	0.433728
ZBED5	0.0755815	0.184455	0.23233	1
FBRSL1	0.0755676	0.142476	0.183439	1
CRISPLD1	0.0755414	0.106253	0.156274	1
GBP2	0.0755412	0.335807	0.400852	1
TCP11L2	0.0753718	0.136134	0.199144	1
ZMYM4	0.0753575	0.359843	0.416465	1
TMEM70	0.0753412	0.236615	0.371634	1
ZNF143	0.0752809	0.181614	0.219714	1
SECTM1	0.0752616	0.0297677	0.00227996	0.288104
TRAPPC9	0.0751562	0.0805291	0.0840315	1
PHF10	0.0751274	0.253195	0.34732	1
KAT8	0.0750915	0.212586	0.254623	1
FNDC4	0.0750752	0.0620569	0.0641266	0.98218
SERTAD3	0.0750414	0.246606	0.306372	1
WNT2B	0.0750278	0.107466	0.133339	1
FRYL	0.0749906	0.851549	0.518096	1
STAT5A	0.0749163	0.228494	0.318706	1
CHMP4C	0.0748465	0.0836662	0.154653	1
ARG2	0.0748141	0.045436	0.03589	0.852673
PPP2R3C	0.0748117	0.229051	0.268016	1
PLAA	0.0747607	0.134248	0.163914	1
KLHL12	0.074702	0.0591125	0.0452278	0.900853
ABCF1	0.0746849	0.356986	0.410759	1
TMEM178A	0.0745801	0.167646	0.339593	1
SPTSSA	0.0743994	0.293096	0.336675	1
VAPB	0.074316	0.176013	0.227745	1
THSD7A	0.074245	1.60704	0.61632	1
MED10	0.0742178	0.332996	0.351076	1
ZMYND19	0.0741972	0.0584086	0.119713	1
RANBP3	0.0741798	0.118671	0.127007	1
RNF167	0.0741218	0.295626	0.31647	1
AFF3	0.0740103	0.0796571	0.124968	1
DGAT1	0.0740073	0.19787	0.274305	1
MIEF2	0.0740005	0.0877482	0.180406	1
ARHGEF28	0.0739886	0.0643828	0.0423867	0.893301
VDAC3	0.0739647	0.390053	0.358037	1
CDC42EP1	0.0739393	0.262062	0.269641	1
SENP5	0.0738951	0.195922	0.344824	1
SENP1	0.0738892	0.0638145	0.0471455	0.910801
ZNF480	0.0738625	0.16252	0.252531	1
ANKHD1	0.0738511	0.100009	0.15684	1
ATG5	0.0738507	0.218119	0.267866	1
MN1	0.0738085	0.0629343	0.0450836	0.900853
NDUFAF8	0.0738054	0.285924	0.384425	1
LRRC26	0.073774	0.0392755	0.0725282	0.997276
PLPP2	0.0737431	0.115535	0.174456	1
PI4K2B	0.0737426	0.0565556	0.0771396	1
VPS36	0.0737366	0.528162	0.489002	1
ECSCR	0.0737335	1.33673	0.523018	1
XPR1	0.0736481	0.198254	0.323647	1
SAMD9	0.0736381	0.394849	0.482052	1
TIMM9	0.0736144	0.169429	0.200664	1
ZNF721	0.0736119	0.315418	0.434436	1
MRPL16	0.073609	0.234046	0.269872	1
ARSA	0.073597	0.0987544	0.0998313	1
SH3PXD2A	0.0735756	0.0813937	0.126976	1
NT5C3B	0.0735716	0.166392	0.196802	1
GPHN	0.0735568	0.11339	0.193263	1
PRRG4	0.0735563	0.18423	0.308289	1
RCE1	0.073512	0.0598714	0.0659491	0.985067
GUCY1B1	0.0734807	0.26547	0.373207	1
DUSP28	0.0734628	0.0290562	0.00954439	0.543866
IQSEC1	0.0734223	0.280628	0.410962	1
TLN1	0.073391	0.814201	0.490196	1
MTHFR	0.0733745	0.226494	0.348706	1
VHL	0.0733521	0.128585	0.172449	1
TM2D1	0.0733247	0.263647	0.320433	1
HSPA6	0.0732914	0.0674844	0.303261	1
SDHA	0.0732815	0.291857	0.334387	1
WRNIP1	0.0732716	0.187206	0.220207	1
SNAPC3	0.073247	0.140923	0.146901	1
FLNB	0.0732316	0.99169	0.52146	1
ANKRD9	0.0731443	0.0527212	0.0270068	0.788531
ATG4D	0.07308	0.0714369	0.0638336	0.980109
SYNE3	0.0730525	0.139055	0.268794	1
KIAA1671	0.073022	0.500575	0.469394	1
C16orf86	0.0730025	0.0352261	0.0105348	0.570641
P4HTM	0.0729981	0.220571	0.258621	1
SLTM	0.0729712	0.69175	0.510088	1
TMEM140	0.0729226	0.224589	0.291672	1
CYC1	0.0728806	0.450513	0.38954	1
LIG4	0.0728736	0.0665586	0.0626606	0.974742
RIPOR1	0.0728709	0.566431	0.467432	1
WTIP	0.0725464	0.119018	0.176243	1
TTC17	0.0725185	0.323264	0.371636	1
CPD	0.0725162	0.358805	0.380356	1
CYBA	0.0725162	0.496817	0.447704	1
PPAT	0.0725149	0.0715582	0.110609	1
TMEM183A	0.0724958	0.211149	0.275978	1
DYNLRB1	0.0724854	0.892892	0.524932	1
LEPROTL1	0.0724623	0.490628	0.4119	1
MED21	0.072455	0.202275	0.300592	1
NAA38	0.0724227	0.862411	0.547086	1
NT5C2	0.0724217	0.1127	0.204391	1
RTRAF	0.07239	0.575624	0.439128	1
AGA	0.0723485	0.201871	0.317587	1
ACOT7	0.0723432	0.141655	0.19705	1
PDGFD	0.0722599	0.498311	0.477848	1
SGCB	0.0722184	0.225524	0.29678	1
AQR	0.0722142	0.273717	0.398484	1
KLHL5	0.0721535	0.376045	0.39478	1
G3BP2	0.0720605	0.523402	0.439844	1
SNX18	0.0720575	0.396692	0.457722	1
AP3M1	0.071956	0.202476	0.308224	1
CCDC12	0.0718563	0.385107	0.450072	1
DDA1	0.0718193	0.146073	0.156137	1
ZNF511	0.0718	0.142175	0.205601	1
METTL14	0.0717891	0.179283	0.26943	1
ELL2	0.0716236	0.0690614	0.12969	1
BRK1	0.0715871	0.916119	0.539339	1
GOT2	0.0714842	0.186268	0.293746	1
SLC26A4	0.0714727	0.028269	0.00515223	0.40948
ALDH18A1	0.0714412	0.0786182	0.077668	1
ITGB3BP	0.0714358	0.129158	0.172679	1
KIFAP3	0.071377	0.219229	0.290533	1
CCDC88C	0.0713207	0.283756	0.401601	1
TMED8	0.0713186	0.0831133	0.106403	1
SHB	0.0713	0.197604	0.254241	1
CADPS2	0.0712726	0.326336	0.413839	1
TRAM2	0.0712284	0.195871	0.266442	1
PITPNB	0.0712069	0.556249	0.514575	1
LMAN2	0.0712043	0.504143	0.45077	1
TRIP4	0.0711886	0.123098	0.138503	1
FAM193B	0.0711778	0.101316	0.226956	1
MTF1	0.0711372	0.152449	0.285815	1
FURIN	0.0711081	0.437713	0.410407	1
TSG101	0.0710906	0.418161	0.434136	1
PRAF2	0.07104	0.235456	0.302582	1
CHIC2	0.0709925	0.148289	0.222369	1
ABHD17A	0.0708926	0.629596	0.459439	1
TGIF1	0.0708798	0.178095	0.316995	1
PFKL	0.0707814	0.540864	0.460089	1
TMEM126A	0.0707682	0.116395	0.125985	1
AMPD2	0.0707587	0.103055	0.134597	1
OLFM3	0.0707494	0.027983	0.0639544	0.981148
ZNF512	0.0707472	0.0760163	0.095081	1
NDUFA1	0.0706953	0.753691	0.508859	1
SERPINB8	0.0706602	0.0832046	0.119818	1
CTSZ	0.0706017	0.67725	0.491616	1
ZFR	0.0705585	0.525416	0.485907	1
LSS	0.0705536	0.0404787	0.0152293	0.637871
TRRAP	0.0705485	0.184218	0.270075	1
KCNJ12	0.0704888	0.0858216	0.169161	1
UBAP1	0.0704852	0.119822	0.207525	1
MFAP1	0.0704662	0.289661	0.330965	1
USP33	0.070335	0.326382	0.437355	1
SMIM27	0.0703288	0.099424	0.228256	1
CARD19	0.0703228	0.133915	0.160497	1
SLC11A2	0.070189	0.130821	0.201799	1
RAB27A	0.0701683	0.217243	0.333824	1
BCL9	0.0701511	0.0455169	0.0201746	0.700459
CKB	0.0700728	0.292907	0.401914	1
WDFY1	0.0700391	0.249816	0.318668	1
MIER3	0.0700334	0.0770718	0.0811213	1
PRKDC	0.070007	0.68468	0.5114	1
SLC39A8	0.0699794	0.231738	0.377236	1
ALDH5A1	0.0699511	0.0736853	0.152792	1
FTX	0.0699424	0.453862	0.476916	1
FAM32A	0.0699039	0.339626	0.384804	1
CLEC16A	0.0699019	0.0540859	0.0456244	0.905017
ACTG1	0.0698995	2.50687	0.640964	1
CHMP2B	0.069893	0.353451	0.423041	1
KANSL3	0.0698254	0.144741	0.201546	1
CIZ1	0.0698054	0.183035	0.285206	1
FAXDC2	0.0697891	0.143416	0.207137	1
S100PBP	0.069765	0.149576	0.204039	1
ZFYVE27	0.0697503	0.0687756	0.0925523	1
DUBR	0.0697207	0.072243	0.0879261	1
MED29	0.0697078	0.258894	0.393668	1
BORCS8	0.0696777	0.132703	0.198448	1
TMEM248	0.0696249	0.397414	0.448953	1
CCL3	0.0696012	0.0646057	0.112932	1
MSRB2	0.0695229	0.191103	0.270352	1
MBTPS1	0.0695138	0.475173	0.451166	1
COX6A1	0.0694411	1.03472	0.525183	1
MT-ND6	0.0693981	0.536364	0.564465	1
LSM2	0.0693816	0.446305	0.438909	1
ZNF708	0.0693801	0.172477	0.298682	1
UBE3D	0.069374	0.0534433	0.0714793	0.994661
BCL9L	0.069324	0.244809	0.356988	1
PI4KA	0.0692994	0.0990335	0.130274	1
HPF1	0.069254	0.248809	0.342548	1
NAPG	0.0692508	0.35939	0.415295	1
ARHGDIA	0.0691935	0.656493	0.514952	1
NUP93	0.0691705	0.118549	0.189772	1
IFI6	0.0691269	1.1611	0.653095	1
DNAJC4	0.0691096	0.155924	0.205758	1
MRPS25	0.0690783	0.174796	0.25989	1
CCDC6	0.0689998	0.33311	0.397464	1
THAP5	0.0689192	0.256427	0.320603	1
OGFR	0.068811	0.236267	0.364185	1
[truncated: 16,472 more rows]

## Sheet: All_Clusters_GeneList
		Lymphocytes					Epithelial cells					Endothelial cells				Fibroblasts				Macrophages & Monocytes
Rank	B-cells	CD4+ Tconv	CD4+ Treg	CD8+ naive T cells	CD8+ effector T cells	NK cells	P1	P2	P3	P4	Mix	ec_Venous plexus	ec_Immature	ec_Tip cells	ec_Artery	vSMC	Pericyte	SMC	Resident	Monocytes	Monocyte activated	Macrophage M1	Macrophage M2	Dendritic cells	Macrophage TAM APC	Patient specific	Mast cells
1	IGKC	IL7R	IL32	CCL5	CCL5	NKG7	CLDN4	MSMB	NPY	MMP7	KRT19	SELE	SPARCL1	SPARCL1	IFI27	TAGLN	RGS5	TAGLN	DCN	LYZ	S100A9	HLA-DRA	C1QA	HLA-DRA	HLA-DPA1	MT1G	TPSAB1
2	CD79A	CD69	TRAC	CCL4	IL32	GNLY	KRT19	KLK3	KLK3	MGP	KRT17	SPARCL1	VWF	FLT1	ENPP2	IGFBP7	IGFBP7	ACTA2	FBLN1	S100A9	IL1B	GPR183	SELENOP	HLA-DPA1	HLA-DRA	APOE	TPSB2
3	CXCR4	CXCR4	CD2	CD69	NKG7	CCL4	ELF3	KLK2	KLK2	CLDN4	TACSTD2	ACKR1	SOCS3	INSR	CLDN5	ACTA2	SPARC	RGS5	MGP	CTSS	S100A8	HLA-DPA1	CD14	HLA-DPB1	C1QA	APOC1	CPA3
4	CD37	LTB	LTB	TRAC	CCL4	GZMB	RARRES1	AZGP1	PCA3	CP	KRT15	VWF	C11orf96	PLPP3	TM4SF1	CALD1	CALD1	MYL9	PTGDS	IL1B	CXCL8	HLA-DPB1	C1QC	HLA-DQA1	CD74	MT1H	MS4A2
5	MS4A1	IL32	TRBC2	IL32	GZMA	PRF1	WFDC2	RDH11	GOLM1	ELF3	KRT5	CLU	FLT1	LIFR	A2M	IGFBP5	NR2F2	MYH11	CFD	S100A8	LYZ	LYZ	C1QB	HLA-DQB1	HLA-DPB1	FTL	HPGDS
6	IGHM	TRAC	DUSP4	CD2	GZMK	CST7	PIGR	NKX3-1	TRGC1	WFDC2	PERP	SOCS3	IFI27	IGFBP7	IGFBP3	C11orf96	COL3A1	TPM2	LUM	FCN1	EREG	HLA-DQB1	MS4A7	FCER1A	HLA-DQB1	MT2A	CD69
7	LY9	CD52	CD3D	CD3D	CST7	GZMA	OLFM4	SLC45A3	NUPR1	NPC2	DST	IGFBP4	IGFBP7	KDR	KCTD12	RGS5	MYL9	C11orf96	PTN	CXCL8	VCAN	HLA-DRB1	HLA-DRA	HLA-DRB1	C1QB	CTSD	GATA2
8	CD52	CD2	ICOS	CD3E	PTPRC	CCL5	CLDN3	STEAP2	RDH11	RARRES1	SFN	IFI27	LIFR	RGCC	CLEC14A	MYL9	ACTA2	IGFBP7	IGF1	COTL1	CXCL2	IL1B	HLA-DPA1	CD74	C1QC	MT1M	VWA5A
9	HLA-DRA	TRBC2	CTLA4	CCL4L2	CD69	KLRD1	SCGB3A1	DHRS7	STEAP2	TACSTD2	CLDN4	IGFBP7	PLVAP	A2M	SLC9A3R2	NR2F2	NDUFA4L2	ADIRF	SERPINF1	VCAN	CTSS	CD74	CD74	CST3	HLA-DRB1	MT1X	NFKBIA
10	CD83	CD3D	TNFAIP3	LINC01871	CXCR4	FGFBP2	LCN2	PMEPA1	TSPAN1	AZGP1	ID1	EMP1	SPRY1	TSC22D1	RAMP2	CCL2	TAGLN	DSTN	COL1A2	AIF1	SOD2	CXCL8	MRC1	RGS1	RGS1	GPNMB	IL1RL1
11	VPREB3	BTG1	CD52	CD8A	HCST	CTSW	SLPI	KLK4	PDLIM5	CXADR	SLC14A1	LIFR	A2M	EMCN	FN1	TPM2	TPM2	CALD1	SPARCL1	LST1	BCL2A1	HLA-DQA1	MS4A6A	GPR183	HLA-DQA1	CCL3	LTC4S
12	BANK1	CD3E	CREM	CD52	TRAC	CD247	TACSTD2	NEFH	FOLH1	KRT19	ELF3	RNASE1	INSR	VWF	KLF2	STEAP4	COL1A2	SOD3	CCDC80	SOD2	FCN1	IER3	MAF	PLAC8	C3	FTH1	KIT
13	CD74	DNAJB1	CD3E	CD3G	CD3E	FCGR3A	AGR2	SEC11C	F3	TNFSF10	KRT8	GNG11	GNG11	PLVAP	RNASE1	MYH11	BGN	TPM1	APOD	NAMPT	NAMPT	CD83	RNASE1	CD207	TYROBP	CTSB	LMNA
14	IGLC2	TNFAIP3	TRBC1	IL7R	CD2	ARL4C	KRT7	FXYD3	OR51E2	FXYD3	S100A2	AQP1	SOX18	SPRY1	PTPRB	SYNPO2	HIGD1B	MCAM	COL6A2	S100A4	S100A12	RGS1	DAB2	LSP1	HLA-DRB5	PSAP	ANXA1
15	TNFRSF13C	RPS29	SPOCK2	IFNG	CD3D	GZMH	ATP1B1	TMPRSS2	SPOCK1	KRT7	KRT18	KLF2	ENG	SOX18	EFNB2	NR2F1	PDGFRB	RERGL	LTBP4	MNDA	NFKBIA	HLA-DRB5	ADAP2	TMSB10	HLA-DMA	MT1F	SRGN
16	LTB	CD3G	PTPRC	CXCR4	CD52	HCST	S100P	CKB	MYO6	LTF	ATF3	ENG	EGFL7	GSN	ID1	EGR1	COX4I2	FRZB	C7	HLA-DRA	G0S2	PLAUR	CSF1R	COTL1	FCGR3A	LYZ	SLC18A2
17	EZR	ZFP36L2	S100A4	BTG1	GNLY	KLRF1	ID1	DBI	STEAP4	TGM2	EGR1	EGFL7	ENPP2	GNG11	IFITM3	IGFBP6	TIMP3	MYLK	PAGE4	SERPINA1	PLAUR	SGK1	HLA-DPB1	CD1C	AIF1	CD68	SAMSN1
18	RALGPS2	RPS27	RGS1	TRBC2	DUSP2	SPON2	CRABP2	SORD	SPON2	DSP	MEIS2	PLVAP	GSN	ABCG2	PLPP1	TIMP3	NOTCH3	CARMN	IGFBP5	TYROBP	PTGS2	CCL3L1	STAB1	PKIB	CST3	MT1E	GLUL
19	HLA-DQB1	KLRB1	TNFRSF4	STK17B	CD3G	GZMM	GDF15	CD9	PPP3CA	SPINT2	AQP3	ADIRF	HSPG2	SPARC	EPAS1	RARRES2	LGALS1	TIMP3	RARRES2	EREG	C5AR1	NFKBIA	FOLR2	MS4A6A	HLA-DQA2	CSTB	VIM
20	YPEL5	TSC22D3	SAMSN1	ZFP36L2	CD8A	HOPX	KRT8	VEGFA	NEDD4L	KRT18	CD9	CALCRL	IGFBP4	APP	SRP14	MAP1B	PMEPA1	NR2F2	TIMP1	FTL	CD55	CCL3	HLA-DRB1	AIF1	MS4A6A	CXCL8	FOSB
21	GPR183	JUN	CORO1A	CD7	TRBC2	CD7	GPRC5A	LRRC26	KCNC2	SCUBE2	WFDC2	SPRY1	EMCN	EGFL7	PECAM1	COL1A2	IGFBP2	RHOB	GSN	BCL2A1	MNDA	BCL2A1	LPAR6	BASP1	IGSF6	FABP5	CLU
22	STK4	CCL5	CD3G	XCL2	DNAJB1	PLAC8	ATF3	CPE	TRPM4	CLDN3	LAMB3	PLAT	SPARC	HSPG2	DEPP1	C1S	COL1A1	MFGE8	C1S	C5AR1	NLRP3	SRGN	HLA-DRB5	CPVL	FCER1G	SPP1	RHEX
23	TSC22D3	PTPRC	RGCC	CD8B	CTSW	RAC2	LGALS3	LINC01297	AMD1	XBP1	RPL10A	IL33	AQP1	IFI27	SOX18	LHFPL6	CCDC102B	CAV1	IGFBP6	NFKBIA	S100A4	NR4A3	SLCO2B1	HLA-DQA2	NPC2	CTSL	DDIT4
24	HLA-DQA1	RPS26	TNFRSF18	PTGER4	GZMH	PYHIN1	KRT18	ARG2	AGR2	PERP	MT1X	ID3	ABCG2	TGFBR2	CRIP2	PMEPA1	COL6A2	GADD45B	PLAC9	CXCL2	IER3	CST3	SLC40A1	ACTB	SGK1	SOD2	HDC
25	RPS26	SPOCK2	BTG1	XCL1	TRBC1	TRDC	ASS1	TSPAN1	NKX3-1	LXN	KRT7	IFITM3	TSC22D1	EDNRB	ADAMTS1	C1R	MFGE8	MAP3K20	PCOLCE	SRGN	IL1RN	AIF1	FGL2	HLA-DRB5	HLA-DMB	MT1A	LMO4
26	HLA-DRB5	RPS12	CYTIP	PTPRC	PPP2R5C	PFN1	MMP7	PLA2G2A	ARFGEF3	ANXA2	PDLIM1	ADGRL4	IFITM3	TIMP3	JAG1	CAMK2N1	NR2F1	BCAM	CRISPLD2	FGL2	SRGN	HLA-DQA2	CD163	YWHAH	MARCKS	CAPG	ACSL4
27	JCHAIN	STK17B	TIGIT	RUNX3	IL7R	EFHD2	RHOV	SPINT2	SEC11C	SEC11C	FHL2	TM4SF1	SELE	TM4SF18	STOM	MGP	THY1	SPARCL1	MMP2	FCER1G	PLEK	HLA-DMA	CLEC7A	TMSB4X	CD14	CTSS	ALOX5AP
28	EEF1B2	RPS15A	STK17B	HCST	GZMM	CORO1A	CXCL17	SLC39A6	AZGP1	ATP1B1	DHRS3	A2M	ADGRL4	PODXL	MECOM	LGI4	EPS8	FLNA	SCN7A	CSTA	TNFAIP3	C15orf48	CTSB	LST1	MS4A7	IER3	SELENOK
29	IGHA1	CD40LG	ARHGDIB	CTSW	BTG1	ABHD17A	TFF1	NIPAL3	MARCKSL1	KRT8	RPLP0	HSPG2	ID3	UACA	SCIN	SOCS3	LHFPL6	NOTCH3	TCF21	CEBPB	ATP2B1-AS1	TYROBP	FCGR2A	LYZ	YWHAH	LGALS3	CAPG
30	HLA-DPA1	CD48	CLEC2D	NKG7	CORO1A	KLRB1	PSCA	NPY	TMPRSS2	HES1	MARCKS	ABCG2	EMP1	AQP1	PALMD	TPM1	COL18A1	LBH	SPOCK3	FTH1	AQP9	OLR1	MEF2A	CD1E	APOE	ACP5	BIRC3
31	CD79B	RPS3	LCK	HOPX	CD8B	PTPRC	CLDN7	KRT18	CKB	EPCAM	MPZL2	RAMP2	EHD4	OSBPL1A	ARL15	COL6A2	CAMK2N1	SELENOM	IGFBP7	TKT	NEAT1	REL	SAT1	HLA-DMA	RNASET2	NPY	RGS13
32	ARHGAP24	TRBC1	SRGN	EVL	IFNG	ITGB2	CD9	XBP1	PRAC1	EHF	PRDX5	IL6ST	TGFBR2	RAMP2	VEGFC	FILIP1L	COL4A1	TINAGL1	COL1A1	NEAT1	CD44	PHACTR1	APOE	SPI1	RGS2	TYROBP	LIF
33	CD69	RPS21	RPS26	CD96	APOBEC3G	CYBA	AQP3	DCXR	KRT18	MDK	RPLP1	SOX18	KDR	VWA1	TIMP3	MT2A	STEAP4	PLN	MDK	ATP2B1-AS1	NFKBIZ	PLEK	ZFP36L1	JAML	HERPUD1	CTSZ	BTG2
34	CYTIP	RPL28	BATF	TRBC1	PIK3R1	PPP2R5C	AZGP1	NCAPD3	HDLBP	MAP1B	TRIM29	CD74	CD93	EHD4	SEMA3G	EPS8	TPM1	NDUFA4L2	C1R	PLAUR	OLR1	MS4A6A	MEF2C	CLEC10A	FCGR2A	IL1B	PPP1R15A
35	RPSA	RPL30	TSC22D3	ID2	PRF1	CCL3	S100A11	MESP1	SLC44A4	NFIB	DSP	RAMP3	TCF4	CD34	FBLN5	NOTCH3	COL4A2	MYL6	EFEMP1	TYMP	SERPINA1	DUSP2	MSR1	RGS10	PLD4	HLA-DRA	NR4A2
36	JUND	RPL39	HLA-A	TRGC2	LINC01871	MYOM2	KLF5	TMEM141	MPC2	CD9	FXYD3	SELP	RNASE1	EPAS1	THSD7A	COL3A1	CPE	HSPB1	COL6A1	C1orf162	TYROBP	C1QA	CCL2	PLEKHO1	RGS10	C15orf48	HPGD
37	RIPOR2	HCST	CD69	TNFAIP3	CLEC2B	SAMD3	C19orf33	ADIRF	KLK4	SLC44A4	BTG2	GSN	CLEC14A	NRP1	GJA5	SPARC	CCND1	CSRP2	NR2F1	CD55	PPIF	FCER1G	NAIP	HLA-DMB	PLXDC2	LGALS1	CD9
38	PRDM2	RPS25	CXCR4	CLEC2D	RPS29	BIN2	HES1	SPDEF	EPCAM	TSPAN8	PRAC1	NNMT	PLPP3	ESM1	PODXL	CPE	GJC1	TBX2	COL14A1	NCF2	FTH1	ZNF331	HLA-DQB1	TYROBP	HSPA1A	CXCL3	LAPTM4A
39	HLA-DQA2	RPS19	CD7	ZNF683	STK17A	RAP1B	TM4SF1	ADI1	RAB3B	C3	S100A11	PRCP	ETS2	MGP	MMRN2	COL1A1	SYNPO2	BGN	GPM6B	AP1S2	AIF1	NPC2	MS4A4A	BCL2A1	CSF1R	CXCL2	CD44
40	BTG1	CORO1A	CD27	S100A4	HLA-C	MBP	MUC4	TBX3	RAMP1	SLPI	DEFB1	TGFBR3	SPTBN1	SLCO2A1	VIM	FXYD1	CARMN	CAVIN3	CALD1	CCL3	LST1	CCL4L2	F13A1	IFI30	CLEC7A	PLA2G7	FTH1
41	LINC00926	RPS27A	MAF	JUND	ARL4C	CLIC3	SDC4	ZG16B	SLC45A3	SORD	GADD45A	CLEC14A	APP	ITIH5	ADGRF5	RGS16	GUCY1A2	NET1	ALDH1A1	LGALS2	CXCL3	COTL1	CYBB	ARL4C	FGL2	PLIN2	CD82
42	RPS5	S100A4	RHOH	CYTIP	RAC2	MYL12A	SPINT2	CREB3L4	PLPP5	TSC22D1	HSPB1	CAVIN2	MGP	SLC9A3R2	HEG1	ADIRF	MCAM	PCP4	SERPING1	CYBB	ZEB2	YWHAH	ITPR2	PSTPIP2	LYZ	CCL3L1	MYADM
43	RPS23	ARHGDIB	IL2RG	SAMSN1	SAMD3	SH3BGRL3	PERP	TSTD1	ALDH1A3	SOX4	IGFBP2	NPDC1	RAMP2	IVNS1ABP	EGFL7	COL6A1	ADIRF	SLIT3	OGN	PLEK	ATP2B1	CTSH	CEBPD	PAK1	FTL	NPC2	NFKBIZ
44	RPS27	PTGER4	IL7R	PTPN22	CLEC2D	IFITM2	PPP1R1B	PRAC1	SMIM22	PPDPF	SLC1A5	PECAM1	TM4SF18	ETS2	EMP1	HSPA1A	MYO1B	HOPX	MEG3	PTGS2	SERPINB2	NAMPT	PSAP	C1orf162	MNDA	G0S2	GADD45B
45	RPL18A	TCF7	PHLDA1	ARL4C	SRSF7	CDC42SE1	F3	CLDN4	PMEPA1	AGR2	CXADR	LMCD1	PRSS23	ARHGAP29	UTRN	DCN	GUCY1A1	RCAN2	SMOC1	HLA-DPA1	TKT	IGSF6	MAFB	RPS23	TREM2	BRI3	RAC2
46	SELL	RPL13	RAC2	KLRD1	SH3BGRL3	GNG2	FXYD3	FOXA1	DHRS7	PLPP2	RPS5	FLT1	ZFP36	SEC14L1	EMCN	HGF	MAP1B	SYNPO2	COL3A1	CST3	CSTA	IFI30	IL10RA	VASP	CTSS	CYP27A1	MAOB
47	KLF2	PIK3IP1	PFN1	SYTL3	ACAP1	IL2RG	IGFBP3	HOXB13	ERGIC1	SOX9	NTN4	SPTBN1	CD34	COL4A1	HYAL2	FHL1	PPP1R14A	COL14A1	PLPP3	SH3BGRL3	SAMSN1	HLA-DMB	TYROBP	HLA-DQB2	ADAM28	CCL4	FCER1G
48	BCL11A	RPLP2	RNF19A	KLRC1	RPS27	MATK	GSTP1	RCAN3	TM9SF3	KLK11	CLU	LEPR	FAM110D	ANGPT2	ARRDC3	COL14A1	SPARCL1	IGFBP5	FXYD1	MPEG1	COTL1	NR4A2	HLA-DQA1	FGL2	OGFRL1	ATP6V1F	RGS1
49	HLA-DPB1	CD96	TENT5C	LEPROTL1	RUNX3	ARPC2	ANXA2	TACSTD2	MCCC2	SYNE2	SPINT2	SH3BP5	VWA1	CALCRL	YBX3	LGALS1	COL6A1	CPE	AKAP12	CFP	CD14	LITAF	AIF1	RNASE6	IFI30	FCER1G	GPR65
50	IGLC3	RORA	ZNF331	RORA	HLA-A	S100A4	CP	SLC30A4	FXYD3	TMEM123	RPS19	TCF4	UACA	MEF2C	NPDC1	FHL2	ITGB1	ADAMTS1	SPARC	CD74	CSF3R	SERPINB9	C3	NAP1L1	GRN	ASAH1	NFKBID
51	STK17A	RPL32	ETS1	SPRY1	KLRG1	S1PR5	LIPH	AMD1	P4HB	TMC5	RPL14	ETS2	NFIB	BTNL9	ICAM2	MYLK	COL6A3	ADRA2A	LGALS1	PSAP	MXD1	PTGS2	ZEB2	CXCL8	APOC1	GLUL	FXYD5
52	RPS8	ARL4C	ISG20	TNF	XCL2	RUNX3	ZFP36L1	PTPRF	ERG	SOD2	LY6E	EMCN	ADGRF5	C11orf96	NPR3	SERPING1	IFITM3	CAVIN1	MATN2	S100A12	SLC11A1	FTH1	LGMN	RUNX3	RNASE6	S100A9	CTSD
53	POU2F2	ACAP1	EZR	CKLF	TUBA4A	CFL1	VMP1	CDC42EP5	HEBP2	REXO2	ANXA2	VIM	GJA1	ADGRL4	SPTBN1	NBL1	MGP	HIGD1B	LGALS3BP	HLA-DRB1	SAT1	MS4A7	MARCKS	PLD4	SAT1	SDS	NR4A1
54	IRF8	RPL38	UCP2	RPS29	ZFP36L2	CCND3	CLU	PLPP5	ABCC4	SLC4A4	IER3	JAM2	CAVIN2	GJA1	CAV1	ABCC9	GUCY1B1	HES4	FXYD6	NFKBIZ	CD300E	ATF3	GPR34	ARPC3	P2RY13	GRN	CD63
55	SPIB	CYTIP	RORA	CST7	PYHIN1	CD53	TSPAN3	PPDPF	GALNT7	PDZK1IP1	LIMA1	TGFBR2	ARHGAP29	ADGRF5	CDH5	JUN	IGFBP5	CRYAB	AEBP1	FGR	BASP1	RGS2	FRMD4B	UBA52	MSR1	CCL18	IDS
56	SMAP2	LIMD2	CYTOR	STK17A	KLRD1	PLEK	FAM3D	KLK11	TMEFF2	C1R	YBX3	HLA-E	HLA-E	PRSS23	KCNJ2	SOD3	CA4	PDGFA	SELENOP	IER3	PDE4B	CTSS	FCGRT	RPS24	SAMHD1	CYBB	BMP2K
57	CD55	LEPROTL1	SH3BGRL3	YPEL5	TRGC2	CX3CR1	HSPB1	DSP	ATP6V1G1	BACE2	ACTG1	CD93	SH3BP5	ENG	CLU	CEBPD	TINAGL1	EPS8	DPT	FYB1	FCER1G	LST1	BTG2	PPA1	CYBA	BCL2A1	VEGFA
58	RPS18	DDIT4	DUSP2	SRSF7	LCK	IL2RB	RAB11FIP1	KRT8	GTF3C6	CLDN7	RPS18	ITM2A	NRP1	TCF4	LMO2	PDGFRB	GAS6	MGP	FN1	ZEB2	NCF2	INSIG1	C3AR1	PHACTR1	CD68	NFKBIA	CLIC1
59	RPS10	ICOS	EML4	TMSB4X	GIMAP7	GIMAP7	BAG1	BNIP3	SLC39A6	SPINT1	JUN	CCL14	PTPRB	NFIB	ADAM15	RRAD	ITGA1	PPP1R12B	MIR99AHG	PTPRE	TNFRSF1B	FGL2	SLC4A7	EEF1B2	LY86	S100A11	ALOX5
60	RPL8	STK17A	ARID5B	ACAP1	CD7	LIMD2	PHLDA2	NDRG1	KCNN2	LGALS3	KLF5	ITGA6	PODXL	RAMP3	INSR	IFITM3	TBX2	PPP1R12A	EMILIN1	POU2F2	TYMP	SPI1	GPR155	LITAF	ITM2B	TXN	CALB2
61	IGHG3	BCL11B	ITGA4	CD48	GZMB	TYROBP	EHF	SMS	TMEM141	ADIRF	RPS21	EHD4	ITGA6	PLPP1	TAGLN2	JUNB	NDRG2	MAP1B	FBLN2	S100A10	S100A6	CTSZ	IER3	RPL4	CX3CR1	HLA-DRB1	BTK
62	HERPUD1	PPP2R5C	PBXIP1	NR4A2	LYAR	IFNG	PPDPF	CDH1	SLC12A2	ERBB3	RPS4X	HEG1	NCOA7	SPTBN1	APP	PALLD	RARRES2	MT2A	EPHA3	HLA-DPB1	CYBB	RASGEF1B	HLA-DMB	IL1B	AXL	C1QB	GALC
63	RPS12	CCR7	KLRB1	GZMH	CD48	ADGRG1	UPK1A	SLC44A4	SLC4A4	DUSP23	TUBB4B	PTPRB	EPAS1	RDX	SPARCL1	HIGD1B	FILIP1L	JAG1	CD81	EVI2B	THBS1	CTSB	IGF1	LCP1	CTSB	CD83	ARHGAP18
64	RBM38	LDHB	UBC	PDCD4	HLA-B	APOBEC3G	DUSP5	TM9SF3	REXO2	THSD4	RPL8	FOS	COL4A1	PTPRG	SOCS3	PPP1R14A	EPAS1	SORBS2	MMP23B	ITGB2	FTL	C1QC	ADAM28	GLIPR1	SLC8A1	PRDX1	MLPH
65	ADAM28	KLF6	PMAIP1	ALOX5AP	CD247	LCP1	CXADR	RAB3B	ZG16B	IFITM3	MT-ND3	THBD	KLF2	FAM167B	BCAM	TINAGL1	PTMS	KANK2	PLTP	S100A6	FPR1	SAT1	ARHGAP24	DAPP1	CEBPD	SGK1	BHLHE40
66	NCF1	RAC2	GMFG	ANXA1	B2M	CCL4L2	WEE1	SCD	GUCY1A1	ALCAM	EHF	TSHZ2	VAMP5	IFITM3	FAM107A	LMOD1	IGFBP6	RRAD	ZBTB20	LCP1	TNFAIP2	CXCR4	SLC1A3	RNASET2	BHLHE41	C1QA	SLC45A3
67	REL	RPL23A	LEPROTL1	TSC22D3	EVL	EVL	NCOA7	PTMS	FOXA1	TBX3	RPL12	PCDH17	ELK3	CLEC14A	PIK3R3	EPAS1	FRZB	GJA4	NFIA	CD14	MCL1	GRN	KCTD12	HERPUD1	HLA-DOA	MSR1	SLC2A3
68	RPS20	EML4	ACAP1	KLF6	CDC42SE2	CLEC2B	TOB1	ACSL3	SPDEF	DSTN	HES1	NOSTRIN	NOSTRIN	PPFIBP1	LEPR	GUCY1A1	EPHX1	MSRB3	NELL2	SPI1	PTPRE	SOD2	QKI	RGS2	MEF2A	SDCBP	RPL36AL
69	RPS29	RGCC	MT2A	KLRB1	TMSB4X	SPN	EZR	ERGIC1	MIA3	ZFP36L1	EGFR	SLCO2A1	RDX	NOTCH4	PPA1	CAV1	EPB41L2	PHLDA2	MYLK	TSPO	SLC2A3	MNDA	LYVE1	SAMHD1	CYBB	LIPA	STMN1
70	LINC01781	CLEC2D	RPS29	FYB1	HSP90AA1	RIPOR2	S100A6	TPD52	MLPH	SLC40A1	ATP1B1	BMPR2	RAMP3	DLC1	GNG11	HSPB6	MYH11	COX4I2	COL6A3	TNFRSF1B	NR4A2	RGS10	CST3	CSF2RA	CIITA	CCL4L2	ARHGEF6
71	TNFSF9	LCK	TMSB4X	LCK	ARHGDIB	B2M	DSP	BASP1	PART1	SCNN1A	NUPR1	ZFP36	COL15A1	RFLNB	UACA	ADAMTS1	KANK2	ARPC1A	RND3	STXBP2	PNRC1	C1QB	HLA-DMA	CD83	IFNGR1	MT1B	CD37
72	TNFRSF13B	AAK1	LAT	CDKN1B	STK4	RNF213	ABHD11	NEDD4L	TSTD1	PPP1R1B	SCPEP1	ELK3	VIM	ITGA6	SOX17	CRISPLD2	GGT5	WFDC1	HSPB6	RGS2	NCF1	CCL4	MPEG1	RPL36A	CXCL16	GM2A	UBB
73	RPL13A	RPS14	CDKN1B	PARP8	RPS15A	SLA	SOX9	TSPAN8	MT-ND4L	CHPT1	FLRT3	KLF4	SLCO2A1	TMEM204	RAPGEF5	CCDC80	EBF1	FXYD1	PLEKHA5	IL1RN	GPCPD1	RNASET2	ATM	RPS29	TBXAS1	HMOX1	CD83
74	RHOH	EVL	HCST	LDLRAD4	STK17B	TXK	DUSP4	DHCR24	EHF	ATP1A1	TOB1	CAVIN1	SEC14L1	IGFBP4	ESAM	BGN	TNS1	PTP4A3	DKK3	TNFAIP2	ACSL1	PLXDC2	P2RY13	MRC1	ADAP2	HLA-DPB1	SOCS1
75	RPL32	RPS10	B2M	CORO1A	SH2D1A	CALM1	TNFSF10	NUPR1	ELK4	ANXA3	RACK1	APP	ESAM	ITGA1	JAG2	CCDC102B	EHD2	MGST3	MFAP4	PTPRC	ARL5B	FCER1A	SLC9A9	P2RY13	FCER1A	GSTO1	S100A4
76	RPL21	RPL35A	BIRC3	ARHGAP9	CYTIP	TBC1D10C	TSC22D1	ANTXR2	DDT	TMEM59	RPL5	ECSCR	SLC2A3	PTPRB	ECSCR	LTBP4	PLAC9	TNS1	OLFML3	OAZ1	AP1S2	FTL	FRMD4A	MNDA	SORL1	OLR1	SQSTM1
77	BLK	RPL19	CD28	ITGA1	MYL12A	HLA-C	SMIM22	STEAP1	NME4	S100A11	PITX1	PDLIM1	LDB2	HES1	MAP4	TNS1	ADGRA2	CDH6	NFIC	OLR1	PTX3	CSF2RA	C5AR1	FCER1G	CSF2RA	CD63	PTGS1
78	SP140	RPS28	TBC1D4	RPS27	CYTOR	JAK1	HEBP2	HEBP2	TMC5	VSIG2	SFRP1	SLC2A3	CTNNAL1	SOCS3	SPTAN1	NEXN	GPX3	LGALS1	CST3	PHACTR1	GK	CYBA	NCKAP1L	RPS13	LST1	EREG	EMP3
79	CYBA	FXYD5	SUB1	TSPYL2	TBC1D10C	IL32	ADGRF1	ZNF532	SH3RF1	TSPAN1	FOXQ1	TSPAN7	WWTR1	STC1	FLT1	SPARCL1	CRISPLD2	LMOD1	NBL1	TMSB10	KDM6B	PPP1R15A	CXCL12	IL18	IL18	TFRC	ZNF331
80	RPLP2	RPLP1	FAM107B	EVI2A	IKZF3	ID2	LXN	TMEM59	TCEA3	MTRNR2L8	DMKN	WWTR1	CCDC85B	ETS1	IGFBP7	GUCY1A2	C11orf96	FILIP1	CES1	CD300E	EHD1	KLF6	CIITA	FTH1	PPT1	ANXA2	CKLF
81	LINC01857	RPL34	GAPDH	CLEC2B	S100A4	KLF2	SCCPDH	APLP2	KLK11	NUPR1	RPL34	HLA-DRB1	ROBO4	LMO2	EXOC6	MFGE8	RBP1	COX7A1	SYNE1	LYN	CCL3	TYMP	CTSS	CCL4L2	HAVCR2	ABCA1	PTGS2
82	SP110	JUNB	DDIT4	STAT4	CCL4L2	PTPN4	CYP4B1	NANS	ZKSCAN1	S100A13	BTF3	HLA-DRA	LEPR	ESAM	ADGRL4	SELENOM	TIMP1	LTBP1	AR	EMP3	SERPINB1	ALOX5AP	CCL3	SRGN	SLCO2B1	TYMP	ANKRD28
83	RPL39	GMFG	SKAP1	DDX24	RPS3	PTGDR	CD82	MIA3	PCAT14	FARP1	THSD4	PKP4	TIMP3	ARHGAP18	LTBP4	MRGPRF	JAG1	CRIP1	TIMP3	ATP2B1	BIRC3	CD86	HSPA1B	PLAUR	CALHM6	GPX4	JUND
84	FCMR	RGS1	FNBP1	THEMIS	CD96	IRF1	PLPP2	MT1E	PLPP1	SDC2	GSTP1	YBX3	TNFSF10	NOSTRIN	SERPINE2	ZFP36	GJA4	TGFB1I1	ALDH1A3	DUSP1	TSPO	LIMS1	TGFBI	CIITA	KCTD12	STAT1	KDM6B
85	SMCHD1	RPL14	ZC3H12D	CITED2	TNF	ARHGDIB	SELENBP1	PRDX6	CLDN3	FOXA1	FAM133B	NUAK1	CLDN5	HLA-E	HLA-E	FOS	ZEB2	ISYNA1	BMP5	G0S2	NFKB1	LAPTM5	LTC4S	CYBA	CPVL	NUPR1	GCSAML
86	RPL30	RPL37	SLA	RGS1	PSMB9	DOK2	SCUBE2	NPDC1	C15orf48	ARID5B	POLR1D	NCOA7	LMCD1	APOLD1	DLL4	FLNA	COL14A1	COL6A2	MXRA8	SAT1	MPEG1	OGFRL1	SAMHD1	IGSF6	PSAP	SNX10	FOXP1
87	SNX2	RPL36	BICDL1	IL2RG	CRTAM	UCP2	PIM3	MPC2	CDK19	SRI	BTG3	IL1R1	CAV1	CYYR1	CDC42BPA	ITGA1	DCN	CRISPLD2	PCOLCE2	CASP1	CD83	CAPG	WSB1	CTSH	CTSZ	LAPTM5	RAB27B
88	ZFAS1	CITED2	SARAF	GABARAPL1	TIGIT	EMP3	MUC1	PPP3CA	HOXB13	CFTR	RND3	CNN3	TMEM88	NOX5	GAS6	AEBP1	PTEN	TSC22D1	LSAMP	LGALS1	DMXL2	FCGR2A	HCLS1	TYMP	GPR34	PDE4DIP	FOSL2
89	RPL23A	IL2RG	CEMIP2	SH3BGRL3	MALAT1	XCL2	SCGB1A1	UQCRQ	EEF2	CD24	RPL36	CD59	TM4SF1	MLEC	PLLP	ZEB2	ISYNA1	EFHD1	DNAJC1	CFD	SH3BGRL3	KLF4	CD68	RPL26	CTSH	CREG1	CREM
90	RPL11	FYB1	FYN	CXCR6	RPL28	METRNL	EPCAM	CD46	ACSL3	LIMCH1	ZFP36L1	NDRG1	THBD	PDGFD	IFITM2	CARMN	NID1	KLHL23	MAP1B	CLEC12A	CD93	SERPINA1	SGK1	ENTPD1	C3AR1	CFD	GRAP2
91	RPS21	RPL10	SOCS1	PPP2R5C	TSC22D3	MYBL1	KRT23	ATP2C1	TPD52	KRTCAP3	HSP90AB1	VWA1	NOTCH4	PLK2	PCSK5	PDE5A	ABCC9	GPRC5C	SSPN	CD83	EVI2B	ALDH2	ZNF117	TLR10	OTULINL	DAB2	ARL5B
92	PDE4B	GIMAP7	CD44	FASLG	BIN2	SLC9A3R1	CRACR2B	IDH1	NAALADL2	CEBPD	SNHG8	C11orf96	PALMD	UBE2J1	STMN1	SLC7A2	SLIT3	ZFHX3	PODN	JAML	S100A10	ITGB2	PTAFR	UCP2	LILRB4	TNF	PRDX1
93	RPS25	RPSA	EVL	DUSP2	IKZF1	LITAF	TSPAN1	CD177	TSPAN13	PRAC1	ZFAS1	CTNNAL1	DLC1	EXOC3L2	NOTCH4	EPB41L2	PLXDC1	PDGFRB	FGF7	NLRP3	NFE2L2	ARL4C	FCER1G	LY86	CAPG	HIF1A	CTNNBL1
94	RPS27A	RPL21	FXYD5	GZMB	LTB	ZAP70	LMO7	HERPUD1	HSP90B1	TSTD1	TNFSF10	GPM6A	STOM	TXNIP	CD34	MYC	COL5A2	LGI4	TPM2	VSIR	PHACTR1	TNFAIP3	GLUL	OGFRL1	MAFB	C1QC	SGK1
95	CCR7	ANXA1	ANKRD12	GPR65	IL2RG	OSTF1	PER2	GOLGB1	SSR4	FHL2	RPL41	FKBP1A	CD74	CD93	CD93	GGT5	PCOLCE	KLF2	LRP1	LAPTM5	PPP1R15B	CLEC7A	CD84	ATP5F1E	CXCR4	YBX1	NR4A3
96	GNG7	EEF1B2	CD96	APOBEC3G	HLA-F	TGFB1	CEBPB	MT1G	GLMP	SORL1	CLDN1	MGP	CALCRL	CAV1	C2CD4B	EBF1	KCNJ8	CNN1	SOD3	CARD16	PSAP	GADD45B	CYTH4	SAT1	PHACTR1	ENO1	ATP6V0A2
97	TENT5C	ETS1	LSP1	GZMA	HSPA8	C12orf75	MEIS2	PDIA3	CYB5A	CD47	TP63	CCDC85B	OSBPL1A	GIMAP7	AQP1	IER5L	NEURL1B	COL18A1	TCEAL4	ACTB	MAFB	CPVL	SLC8A1	RPS11	HSPA1B	HLA-DPA1	RHOBTB3
98	NFKBID	TNFRSF25	SH2D2A	GZMM	GIMAP4	FCRL6	PDZK1IP1	NBL1	PDIA3	ZKSCAN1	ITGA2	TPD52L1	RFLNB	LIMCH1	LIFR	GEM	MYLK	PDE5A	TFPI	MS4A6A	LCP1	VEGFA	MFSD1	HIC1	SLC4A7	NPL	BACE2
99	HLA-DRB1	RPL41	RPL28	RAC2	ITGA4	SKAP1	ZG16B	ALDH1A3	CREB3L4	GNPTAB	SDC1	PIK3C2A	SLC9A3R2	ID3	BST2	F10	DLC1	UBA2	NFIX	LTA4H	IRAK3	CHMP1B	LAIR1	RPL37	ITGB2	FNIP2	MSRA
100	NOP53	RPS18	TNFRSF25	MYL12A	PFN1	CEMIP2	KRT17	ZNF761	HOMER2	PTPRK	DLK2	FAM110D	FAM167B	CNN3	SYNPO	TCEAL4	COL5A3	RAMP1	F10	PPIF	STXBP2	PLD4	CCL8	RPS3A	SPI1	MPP1	ARHGDIB

## Sheet: M1_vs_M2_GeneList
Macrophage M1	Macrophage M2
GPR183	SELENOP
C15orf48	RNASE1
CD83	MAF
DUSP2	MRC1
CCL3L1	C1QA
NR4A3	DAB2
ZNF331	CD14
ATF3	C1QC
RGCC	MS4A7
SGK1	LPAR6
IER3	STAB1
REL	FOLR2
CCL4L2	SLC40A1
CXCR4	CCL2
GADD45B	C1QB
ALOX5AP	ADAP2
BHLHE40	SLCO2B1
CD9	CD163
HSP90AB1	NRP1
PPP1R15A	ZFP36L1
LITAF	BTG2
INSIG1	MEF2C
CCL3	CSF1R
PRDM1	F13A1
RASGEF1B	NAIP
JUNB	APOE
PTGER4	IGF1
CTSH	MS4A4A
TUBA1B	MEF2A
TNF	LGMN
VEGFA	RHOB
CAPG	ITPR2
CALR	MALAT1
PLAU	FRMD4B
NPM1	CXCL12
AREG	MSR1
PHACTR1	LYVE1
RALA	A2M
DBI	NKTR
IER2	SLC1A3
CCL4	GPR155
ID2	N4BP2L2
SDS	FOS
MAFF	ARHGAP24
GPX4	SLC9A9
LMNA	GPR34
LDHA	ATM
FABP5	PNISR
PRDX1	MS4A6A
ETV3	TCF4
YBX1	SLC4A7
PPIA	SON
HSPA8	CTSB
HBEGF	FRMD4A
TUBA1A	CCL8
GNA13	ZNF117
CDKN1A	WLS
TAGAP	HSPA1B
SERPINB9	ARHGAP21
ENO1	IL10RA
S100A11	AKAP9
DUSP4	ARHGAP18
PRMT9	LUC7L3
ALDH2	LTC4S
KLF4	ZRANB2
HSPD1	ZFHX3
ALCAM	CEBPD
CKLF	DST
GSN	PLD3
PDIA3	SRGAP1
ARL4C	ARGLU1
ZFP36	C3AR1
SKIL	FCGRT
IFI30	GAS6
CREM	SNX6
EZR	ITSN1
BCL2	MTSS1
RPLP0	GOLGA4
CTSZ	ANKRD12
EIF4E	ERV3-1
ATP6V1F	PARP14
PEA15	PLXDC1
HSPA5	FCGR2A
HIF1A	FCHO2
MALT1	LRP1
NFKBID	MAMDC2
CD86	CLEC7A
GLS	SPRED1
CFL1	DDX17
FCGR2B	SRGAP2
ATF5	MERTK
CD40	WWP1
MIR155HG	CITED2
IRF8	MKNK1
AKAP13	SESN1
CSTB	NRP2
ZFAND5	MACF1
IL4I1	MAN1A1
HSP90B1	PLXND1
HNRNPM	CD84

## Sheet: Endothelial_Clusters_GeneList
Endothelial cells
ec_Venous plexus	ec_Immature	ec_Tip cells	ec_Artery
SELE	SPARCL1	SPARCL1	IFI27
SPARCL1	VWF	FLT1	ENPP2
ACKR1	SOCS3	INSR	CLDN5
VWF	C11orf96	PLPP3	TM4SF1
CLU	FLT1	LIFR	A2M
SOCS3	IFI27	IGFBP7	IGFBP3
IGFBP4	IGFBP7	KDR	KCTD12
IFI27	LIFR	RGCC	CLEC14A
IGFBP7	PLVAP	A2M	SLC9A3R2
EMP1	SPRY1	TSC22D1	RAMP2
LIFR	A2M	EMCN	FN1
RNASE1	INSR	VWF	KLF2
GNG11	GNG11	PLVAP	RNASE1
AQP1	SOX18	SPRY1	PTPRB
KLF2	ENG	SOX18	EFNB2
ENG	EGFL7	GSN	ID1
EGFL7	ENPP2	GNG11	IFITM3
PLVAP	GSN	ABCG2	PLPP1
ADIRF	HSPG2	SPARC	EPAS1
CALCRL	IGFBP4	APP	SRP14
SPRY1	EMCN	EGFL7	PECAM1
PLAT	SPARC	HSPG2	DEPP1
IL33	AQP1	IFI27	SOX18
ID3	ABCG2	TGFBR2	CRIP2
IFITM3	TSC22D1	EDNRB	ADAMTS1
ADGRL4	IFITM3	TIMP3	JAG1
TM4SF1	SELE	TM4SF18	STOM
A2M	ADGRL4	PODXL	MECOM
HSPG2	ID3	UACA	SCIN
ABCG2	EMP1	AQP1	PALMD
RAMP2	EHD4	OSBPL1A	ARL15
IL6ST	TGFBR2	RAMP2	VEGFC
SOX18	KDR	VWA1	TIMP3
CD74	CD93	EHD4	SEMA3G
RAMP3	TCF4	CD34	FBLN5
SELP	RNASE1	EPAS1	THSD7A
GSN	CLEC14A	NRP1	GJA5
NNMT	PLPP3	ESM1	PODXL
PRCP	ETS2	MGP	MMRN2
TGFBR3	SPTBN1	SLCO2A1	VIM
CLEC14A	APP	ITIH5	ADGRF5
CAVIN2	MGP	SLC9A3R2	HEG1
NPDC1	RAMP2	IVNS1ABP	EGFL7
PECAM1	TM4SF18	ETS2	EMP1
LMCD1	PRSS23	ARHGAP29	UTRN
FLT1	ZFP36	SEC14L1	EMCN
SPTBN1	CD34	COL4A1	HYAL2
LEPR	FAM110D	ANGPT2	ARRDC3
SH3BP5	VWA1	CALCRL	YBX3
TCF4	UACA	MEF2C	NPDC1
ETS2	NFIB	BTNL9	ICAM2
EMCN	ADGRF5	C11orf96	NPR3
VIM	GJA1	ADGRL4	SPTBN1
JAM2	CAVIN2	GJA1	CAV1
TGFBR2	ARHGAP29	ADGRF5	CDH5
HLA-E	HLA-E	PRSS23	KCNJ2
CD93	SH3BP5	ENG	CLU
ITM2A	NRP1	TCF4	LMO2
CCL14	PTPRB	NFIB	ADAM15
ITGA6	PODXL	RAMP3	INSR
EHD4	ITGA6	PLPP1	TAGLN2
HEG1	NCOA7	SPTBN1	APP
PTPRB	EPAS1	RDX	SPARCL1
FOS	COL4A1	PTPRG	SOCS3
THBD	KLF2	FAM167B	BCAM
TSHZ2	VAMP5	IFITM3	FAM107A
PCDH17	ELK3	CLEC14A	PIK3R3
NOSTRIN	NOSTRIN	PPFIBP1	LEPR
SLCO2A1	RDX	NOTCH4	PPA1
BMPR2	RAMP3	DLC1	GNG11
ZFP36	COL15A1	RFLNB	UACA
ELK3	VIM	ITGA6	SOX17
KLF4	SLCO2A1	TMEM204	RAPGEF5
CAVIN1	SEC14L1	IGFBP4	ESAM
APP	ESAM	ITGA1	JAG2
ECSCR	SLC2A3	PTPRB	ECSCR
PDLIM1	LDB2	HES1	MAP4
SLC2A3	CTNNAL1	SOCS3	SPTAN1
TSPAN7	WWTR1	STC1	FLT1
WWTR1	CCDC85B	ETS1	IGFBP7
HLA-DRB1	ROBO4	LMO2	EXOC6
HLA-DRA	LEPR	ESAM	ADGRL4
PKP4	TIMP3	ARHGAP18	LTBP4
YBX3	TNFSF10	NOSTRIN	SERPINE2
NUAK1	CLDN5	HLA-E	HLA-E
NCOA7	LMCD1	APOLD1	DLL4
IL1R1	CAV1	CYYR1	CDC42BPA
CNN3	TMEM88	NOX5	GAS6
CD59	TM4SF1	MLEC	PLLP
NDRG1	THBD	PDGFD	IFITM2
VWA1	NOTCH4	PLK2	PCSK5
C11orf96	PALMD	UBE2J1	STMN1
CTNNAL1	DLC1	EXOC3L2	NOTCH4
GPM6A	STOM	TXNIP	CD34
FKBP1A	CD74	CD93	CD93
MGP	CALCRL	CAV1	C2CD4B
CCDC85B	OSBPL1A	GIMAP7	AQP1
TPD52L1	RFLNB	LIMCH1	LIFR
PIK3C2A	SLC9A3R2	ID3	BST2
FAM110D	FAM167B	CNN3	SYNPO
